# Supplementary material for: (Z)-N,N-Dimethyl-2-[phen­yl(pyridin-2-yl)methyl­idene]hydrazinecarbothio­amide
Source: Acta Crystallogr Sect E Struct Rep Online. 2011 Nov 5;67(Pt 12):o3195. doi: 10.1107/S1600536811045739 (PMC3238862; doi:10.1107/S1600536811045739)
Supplement: Supplementary file 2 [file e-67-o3195-Isup2.hkl]

# 
# h,k,l, Fc-squared, Fo-squared, sigma(Fo-squared) and status flag 
# 
data_I
_shelx_title ' ec182 in P2(1)/c' 
_shelx_refln_list_code          4 
_shelx_F_calc_maximum      253.13 
_exptl_crystal_F_000       684.00 
_reflns_d_resolution_high  0.8107 
 
loop_ 
 _symmetry_equiv_pos_as_xyz 
 'x, y, z' 
 '-x, y+1/2, -z+1/2' 
 '-x, -y, -z' 
 'x, -y-1/2, z-1/2' 
 
_cell_length_a    10.0112 
_cell_length_b     8.8876 
_cell_length_c    16.2558 
_cell_angle_alpha  90.000 
_cell_angle_beta   94.528 
_cell_angle_gamma  90.000 
 
_shelx_F_squared_multiplier     1.000 
 
loop_ 
 _refln_index_h 
 _refln_index_k 
 _refln_index_l 
 _refln_F_squared_calc 
 _refln_F_squared_meas 
 _refln_F_squared_sigma 
 _refln_observed_status 
   1   0   0     7013.66     6089.62    133.13 o 
   2   0   0      376.01      370.71      6.75 o 
   3   0   0      410.54      435.46      7.97 o 
   4   0   0     3265.92     3299.78     56.37 o 
   5   0   0       18.53       18.28      1.17 o 
   6   0   0        1.04       -0.09      0.62 o 
   7   0   0       33.23       34.46      1.90 o 
   8   0   0        0.25        0.10      1.15 o 
   9   0   0     1415.94     1518.38     43.29 o 
  10   0   0      142.12      158.31      9.04 o 
  11   0   0       24.24       31.60      5.75 o 
  12   0   0       37.52       47.71      4.44 o 
   1   1   0     1606.78     1702.81     20.58 o 
   2   1   0     3746.80     3719.64     44.72 o 
   3   1   0      334.30      326.12      4.35 o 
   4   1   0       95.71      103.69      1.83 o 
   5   1   0       69.41       57.95      1.39 o 
   6   1   0       55.93       62.53      1.55 o 
   7   1   0     1055.99     1050.97     15.25 o 
   8   1   0      104.33      108.12      2.63 o 
   9   1   0      233.60      234.25      5.43 o 
  10   1   0        0.45        1.07      1.46 o 
  11   1   0      162.16      180.45      5.68 o 
  12   1   0       60.01       55.66      3.93 o 
   0   2   0     4038.16     4187.67    103.08 o 
   1   2   0      264.82      217.59      2.97 o 
   2   2   0        9.90        9.40      0.52 o 
   3   2   0      876.25      918.70     12.32 o 
   4   2   0     1880.81     2036.39     24.91 o 
   5   2   0     1861.80     2098.54     25.80 o 
   6   2   0        4.35        3.40      0.57 o 
   7   2   0      121.26      133.69      2.65 o 
   8   2   0       62.99       70.87      2.54 o 
   9   2   0       84.10       86.07      3.04 o 
  10   2   0       71.26       68.90      2.88 o 
  11   2   0        5.47        8.06      2.36 o 
  12   2   0        0.02        0.07      1.79 o 
   1   3   0      753.16      796.14     10.76 o 
   2   3   0      574.67      580.50      7.47 o 
   3   3   0      276.00      312.12      4.32 o 
   4   3   0        2.28        2.84      0.45 o 
   5   3   0      191.16      193.28      3.10 o 
   6   3   0        0.05        1.36      0.45 o 
   7   3   0        1.56        2.06      0.90 o 
   8   3   0        3.40        3.91      1.06 o 
   9   3   0       52.19       48.16      3.43 o 
  10   3   0       73.13       63.37      3.16 o 
  11   3   0        0.11       -0.20      1.36 o 
   0   4   0     9148.12    10500.45    202.25 o 
   1   4   0      757.81      847.42     10.77 o 
   2   4   0      198.30      182.80      3.12 o 
   3   4   0      140.11      133.70      2.31 o 
   4   4   0      825.85      831.66     10.74 o 
   5   4   0       37.55       35.71      1.22 o 
   6   4   0       99.68       91.56      2.48 o 
   7   4   0        2.00        0.60      0.95 o 
   8   4   0      125.95      127.95      3.70 o 
   9   4   0      103.57       95.06      3.29 o 
  10   4   0       21.36       27.06      2.35 o 
  11   4   0       10.74       17.68      2.56 o 
   1   5   0     2374.58     2527.52     30.98 o 
   2   5   0       15.39       18.64      1.06 o 
   3   5   0      511.14      516.65      7.63 o 
   4   5   0       47.74       42.06      1.51 o 
   5   5   0      468.88      454.38      8.05 o 
   6   5   0        0.09       -0.02      0.72 o 
   7   5   0      280.49      270.91      6.28 o 
   8   5   0      114.90      104.11      3.42 o 
   9   5   0       16.46       17.63      2.08 o 
  10   5   0        2.70        3.04      1.86 o 
   0   6   0      119.45       94.64      2.93 o 
   1   6   0       88.33       90.92      2.23 o 
   2   6   0        0.07        0.44      0.64 o 
   3   6   0        0.06       -0.10      0.64 o 
   4   6   0      977.11     1046.94     17.46 o 
   5   6   0      547.25      543.61      9.68 o 
   6   6   0       62.61       64.99      2.61 o 
   7   6   0       66.28       58.48      2.99 o 
   8   6   0      327.55      330.22      8.19 o 
   9   6   0        4.42       10.69      1.84 o 
  10   6   0       39.72       39.37      3.53 o 
   1   7   0      119.14      113.68      2.97 o 
   2   7   0       21.18       22.14      1.38 o 
   3   7   0      494.07      507.36      7.94 o 
   4   7   0      551.92      573.92     13.08 o 
   5   7   0       44.45       42.73      2.50 o 
   6   7   0        0.43        0.94      1.23 o 
   7   7   0       26.90       25.98      2.32 o 
   8   7   0        6.62        7.30      1.70 o 
   9   7   0       11.69       14.18      2.16 o 
   0   8   0       25.22       18.57      2.06 o 
   1   8   0       31.07       27.18      1.70 o 
   2   8   0       16.34       15.43      1.38 o 
   3   8   0      195.13      188.36      5.34 o 
   4   8   0       38.83       38.23      2.24 o 
   5   8   0       69.38       69.86      2.87 o 
   6   8   0       65.75       61.41      3.22 o 
   7   8   0       21.47       19.91      2.28 o 
   8   8   0        0.52        2.46      1.55 o 
   1   9   0       19.69       30.04      2.04 o 
   2   9   0       32.08       29.91      2.32 o 
   3   9   0      102.17       97.31      3.87 o 
   4   9   0       26.38       27.83      2.40 o 
   5   9   0        8.73       13.98      2.38 o 
   6   9   0        8.73       10.80      2.60 o 
   7   9   0       12.26       11.42      3.03 o 
   0  10   0      132.45      153.86      7.10 o 
   1  10   0        2.80        5.79      1.72 o 
   2  10   0        6.34        9.20      1.70 o 
   3  10   0        6.63        4.67      1.76 o 
   4  10   0      105.93      113.95      4.53 o 
   5  10   0       11.10       11.55      2.80 o 
 -12   1   1        0.20        0.13      1.62 o 
 -11   1   1      163.33      171.79      5.53 o 
 -10   1   1      223.22      217.91      6.18 o 
  -9   1   1       55.52       55.99      2.79 o 
  -8   1   1       32.02       30.90      1.52 o 
  -7   1   1       83.96       72.77      1.84 o 
  -6   1   1      166.95      191.96      3.16 o 
  -5   1   1      541.38      508.46      6.80 o 
  -4   1   1        0.43        0.40      0.32 o 
  -3   1   1      115.61      114.95      1.86 o 
  -2   1   1        0.10        0.19      0.24 o 
  -1   1   1      925.23      879.65     11.57 o 
   0   1   1     1859.20     1945.87     29.07 o 
   1   1   1        1.75       -0.03      0.20 o 
   2   1   1      564.70      596.62     10.69 o 
   3   1   1      535.26      541.87      6.92 o 
   4   1   1      345.11      341.93      4.67 o 
   5   1   1      293.72      280.14      4.07 o 
   6   1   1      357.58      350.73      5.34 o 
   7   1   1      411.69      411.33      6.89 o 
   8   1   1      228.88      223.75      4.57 o 
   9   1   1      134.99      149.40      4.08 o 
  10   1   1        2.81        2.81      1.25 o 
  11   1   1       10.79       11.67      2.04 o 
  12   1   1        1.13        3.49      2.00 o 
 -12   2   1       40.26       43.57      3.59 o 
 -11   2   1       25.20       26.61      2.45 o 
 -10   2   1       58.65       60.10      3.81 o 
  -9   2   1      275.16      282.63      5.60 o 
  -8   2   1      445.72      424.30      7.44 o 
  -7   2   1       24.75       22.98      1.29 o 
  -6   2   1      718.05      745.04      9.81 o 
  -5   2   1      426.77      433.06      5.94 o 
  -4   2   1     2173.69     2265.68     27.67 o 
  -3   2   1      182.92      190.53      2.79 o 
  -2   2   1     2681.36     2771.30     33.51 o 
  -1   2   1     1410.89     1458.86     17.79 o 
   0   2   1     3450.08     3428.27     47.41 o 
   1   2   1      937.17     1084.55     16.79 o 
   2   2   1     3118.48     3223.92     41.57 o 
   3   2   1      197.58      163.57      2.67 o 
   4   2   1        9.65        1.54      0.47 o 
   5   2   1      338.91      353.41      4.99 o 
   6   2   1      494.26      492.68      6.79 o 
   7   2   1       69.35       65.19      2.60 o 
   8   2   1       33.32       33.39      1.74 o 
   9   2   1      128.51      122.83      3.89 o 
  10   2   1        8.84       12.12      1.81 o 
  11   2   1        0.14        1.40      2.08 o 
  12   2   1       29.49       34.83      6.04 o 
 -11   3   1       80.76       79.86      4.30 o 
 -10   3   1       65.89       61.98      4.49 o 
  -9   3   1       25.66       28.59      1.93 o 
  -8   3   1       13.43       17.82      1.44 o 
  -7   3   1      169.35      148.28      3.43 o 
  -6   3   1       51.33       47.52      2.15 o 
  -5   3   1       36.98       56.72      1.43 o 
  -4   3   1       87.30      118.17      2.08 o 
  -3   3   1      337.00      307.10      4.28 o 
  -2   3   1      139.28      160.74      2.69 o 
  -1   3   1       54.64       55.13      1.19 o 
   0   3   1        7.69       12.59      0.64 o 
   1   3   1     1920.74     2005.40     26.13 o 
   2   3   1     1217.78     1230.85     16.37 o 
   3   3   1     1268.42     1269.14     16.89 o 
   4   3   1      376.32      395.04      5.84 o 
   5   3   1     1200.95     1316.13     16.54 o 
   6   3   1      101.34       84.50      2.09 o 
   7   3   1      134.72      124.11      3.67 o 
   8   3   1       51.15       46.21      2.19 o 
   9   3   1       83.42       76.90      6.78 o 
  10   3   1        9.74       11.51      1.83 o 
  11   3   1        1.11        1.61      1.52 o 
 -11   4   1       25.92       28.31      3.00 o 
 -10   4   1        7.73       12.14      2.27 o 
  -9   4   1       11.33       12.98      1.57 o 
  -8   4   1       44.62       50.33      2.32 o 
  -7   4   1       82.23       92.25      2.99 o 
  -6   4   1       26.66       24.48      1.69 o 
  -5   4   1      464.09      492.92      7.36 o 
  -4   4   1      270.65      268.40      4.00 o 
  -3   4   1      258.41      271.56      4.64 o 
  -2   4   1      152.68      146.09      2.43 o 
  -1   4   1     1031.81     1154.64     15.31 o 
   0   4   1      976.18     1066.43     14.17 o 
   1   4   1      109.48       96.70      2.38 o 
   2   4   1      117.70      120.28      2.32 o 
   3   4   1       25.45       27.96      1.21 o 
   4   4   1      557.05      625.25      8.93 o 
   5   4   1        6.38        6.25      0.85 o 
   6   4   1       88.41       93.57      2.51 o 
   7   4   1      194.21      191.82      5.23 o 
   8   4   1       84.50       77.10      2.83 o 
   9   4   1       28.45       24.56      2.18 o 
  10   4   1       12.09       17.59      2.58 o 
  11   4   1        2.05        5.50      1.68 o 
 -10   5   1        5.37        5.40      2.04 o 
  -9   5   1       69.01       59.52      3.07 o 
  -8   5   1       10.21       11.21      1.73 o 
  -7   5   1        4.17        5.05      1.16 o 
  -6   5   1      143.67      133.96      3.27 o 
  -5   5   1      322.63      314.39      5.72 o 
  -4   5   1       39.57       38.35      2.25 o 
  -3   5   1       93.82      114.85      2.22 o 
  -2   5   1        4.99        9.50      0.74 o 
  -1   5   1        0.33        1.25      0.51 o 
   0   5   1       91.99       94.09      2.74 o 
   1   5   1      558.27      635.66      9.94 o 
   2   5   1        0.05        0.34      0.50 o 
   3   5   1       79.85       77.95      1.97 o 
   4   5   1      175.48      174.18      3.32 o 
   5   5   1        0.52       -0.08      0.57 o 
   6   5   1       72.73       65.81      2.59 o 
   7   5   1       61.01       51.79      2.37 o 
   8   5   1      105.09       92.85      3.21 o 
   9   5   1       24.58       24.82      2.28 o 
  10   5   1        0.16        0.61      1.53 o 
 -10   6   1       67.26       56.43      3.35 o 
  -9   6   1       76.18       74.06      3.55 o 
  -8   6   1        0.49        0.57      1.30 o 
  -7   6   1      152.83      157.67      4.89 o 
  -6   6   1      121.32      114.82      3.46 o 
  -5   6   1        8.31        9.90      1.17 o 
  -4   6   1      226.45      229.86      4.72 o 
  -3   6   1       36.52       32.46      1.47 o 
  -2   6   1       78.95       68.76      2.06 o 
  -1   6   1      220.17      238.00      3.84 o 
   0   6   1        0.83        0.05      0.57 o 
   1   6   1      203.08      208.01      4.57 o 
   2   6   1      272.27      284.41      4.81 o 
   3   6   1      197.82      182.56      3.76 o 
   4   6   1      224.15      223.85      4.16 o 
   5   6   1      258.60      270.29      5.73 o 
   6   6   1      554.09      563.39     10.61 o 
   7   6   1       77.22       76.42      2.94 o 
   8   6   1        7.25        6.59      1.63 o 
   9   6   1        6.88       11.20      1.92 o 
  10   6   1        1.57        3.47      2.59 o 
  -9   7   1        6.75       13.25      2.15 o 
  -8   7   1       34.88       37.26      2.72 o 
  -7   7   1       15.98       17.69      2.06 o 
  -6   7   1        2.69        5.55      1.56 o 
  -5   7   1       71.90       69.94      2.75 o 
  -4   7   1        0.04       -0.15      1.01 o 
  -3   7   1      434.32      418.14      7.41 o 
  -2   7   1      166.37      162.48      3.39 o 
  -1   7   1      629.08      632.06     10.61 o 
   0   7   1       46.80       38.75      1.96 o 
   1   7   1      211.16      190.42      3.74 o 
   2   7   1      297.04      283.30      6.35 o 
   3   7   1        2.06        2.57      0.86 o 
   4   7   1      127.19      128.14      3.73 o 
   5   7   1      183.78      183.12      5.80 o 
   6   7   1        2.96        3.27      1.43 o 
   7   7   1       65.33       75.29      3.44 o 
   8   7   1       64.34       67.07      3.37 o 
   9   7   1       25.70       32.19      2.82 o 
  -8   8   1       13.98       19.82      2.45 o 
  -7   8   1        2.82        5.54      1.68 o 
  -6   8   1       22.80       26.68      2.44 o 
  -5   8   1       23.47       24.44      2.06 o 
  -4   8   1       30.81       35.15      2.39 o 
  -3   8   1        7.50        6.10      1.88 o 
  -2   8   1      377.69      336.16      6.94 o 
  -1   8   1      123.71      106.09      2.99 o 
   0   8   1       58.24       57.29      2.23 o 
   1   8   1       27.22       27.54      1.76 o 
   2   8   1      183.51      175.53      4.56 o 
   3   8   1       11.08        9.82      1.20 o 
   4   8   1        0.21        1.75      0.99 o 
   5   8   1       25.29       22.33      2.20 o 
   6   8   1      188.57      189.06      5.74 o 
   7   8   1       57.61       60.97      3.32 o 
   8   8   1       22.68       25.42      3.10 o 
  -7   9   1       32.38       30.45      5.67 o 
  -6   9   1        6.21        7.74      2.82 o 
  -5   9   1       36.95       39.15      2.71 o 
  -4   9   1       32.56       38.87      2.67 o 
  -3   9   1       49.75       42.71      3.44 o 
  -2   9   1       58.82       58.46      2.98 o 
  -1   9   1       30.91       35.25      2.20 o 
   0   9   1       44.73       40.07      2.32 o 
   1   9   1        8.91        6.02      1.22 o 
   2   9   1       16.89       19.22      1.60 o 
   3   9   1        0.01        1.26      1.28 o 
   4   9   1        5.34        5.05      1.59 o 
   5   9   1        1.42       -0.22      1.47 o 
   6   9   1        0.16        0.91      1.61 o 
  -5  10   1        2.08       -0.39      5.59 o 
  -4  10   1        8.02        7.24      1.88 o 
  -3  10   1       20.29       26.75      3.42 o 
  -2  10   1        3.65        3.23      1.76 o 
  -1  10   1        0.10       -0.18      1.21 o 
   0  10   1       21.35       18.15      2.01 o 
   1  10   1       21.66       27.99      2.33 o 
   2  10   1       13.43       16.33      3.16 o 
   3  10   1       31.48       32.00      4.33 o 
   4  10   1      103.88      115.93      5.43 o 
 -12   0   2        8.08       10.20      2.93 o 
 -11   0   2      139.57      139.27      7.02 o 
 -10   0   2      155.33      151.30      7.03 o 
  -9   0   2      527.82      543.96     16.49 o 
  -8   0   2       29.58       31.14      1.93 o 
  -7   0   2     1082.28     1107.20     20.17 o 
  -6   0   2      565.44      530.91     10.19 o 
  -5   0   2      500.59      491.71      9.32 o 
  -4   0   2     1823.87     1849.48     32.04 o 
  -3   0   2    17505.84    16613.86    282.47 o 
  -2   0   2      519.31      499.87     12.86 o 
  -1   0   2      472.16      418.80      9.37 o 
   0   0   2      335.35      355.57      6.29 o 
   1   0   2      345.97      315.34      6.63 o 
   2   0   2      561.19      549.89     11.47 o 
   3   0   2       54.86       56.21      1.76 o 
   4   0   2     1737.92     1731.11     30.03 o 
   5   0   2       16.58        7.22      0.76 o 
   6   0   2       89.10       79.27      2.42 o 
   7   0   2      198.41      198.06      5.70 o 
   8   0   2     1001.56     1029.08     22.39 o 
   9   0   2      879.80      920.30     20.55 o 
  10   0   2      207.60      196.82      8.21 o 
  11   0   2        0.08       -0.30      1.98 o 
  12   0   2       67.22       78.36     19.48 o 
 -12   1   2        0.00        0.98      1.68 o 
 -11   1   2       22.25       25.29      2.51 o 
 -10   1   2       62.66       61.36      3.30 o 
  -9   1   2      203.25      208.52      5.05 o 
  -8   1   2      205.57      202.56      3.90 o 
  -7   1   2      143.24      166.24      3.00 o 
  -6   1   2      422.69      399.62      5.64 o 
  -5   1   2     1492.33     1624.67     20.13 o 
  -4   1   2       23.01       25.28      0.88 o 
  -3   1   2     1968.20     2058.85     25.03 o 
  -2   1   2    13661.37    13332.27    189.75 o 
  -1   1   2     1423.61     1485.66     19.18 o 
   0   1   2      823.66      873.04     11.39 o 
   1   1   2    14284.54    13503.61    176.87 o 
   2   1   2      201.02      183.38      3.07 o 
   3   1   2       40.25       42.75      1.04 o 
   4   1   2     3158.30     3379.32     40.91 o 
   5   1   2     1005.14      979.58     12.42 o 
   6   1   2      354.61      362.34      5.18 o 
   7   1   2       36.98       36.18      1.47 o 
   8   1   2     1400.53     1455.23     21.78 o 
   9   1   2      171.29      167.01      3.92 o 
  10   1   2      232.91      247.83      5.90 o 
  11   1   2       10.43       10.50      2.01 o 
  12   1   2        0.03        1.02      2.12 o 
 -12   2   2       13.65       18.00      3.53 o 
 -11   2   2       12.22       11.96      2.38 o 
 -10   2   2        3.32        4.38      1.39 o 
  -9   2   2       28.29       30.76      1.77 o 
  -8   2   2      194.68      206.20      4.01 o 
  -7   2   2       35.43       37.31      1.56 o 
  -6   2   2     1166.55     1246.98     16.86 o 
  -5   2   2       70.58       69.24      1.54 o 
  -4   2   2      271.02      313.04      4.37 o 
  -3   2   2      447.16      426.76      6.09 o 
  -2   2   2      606.78      594.84      8.09 o 
  -1   2   2        0.14       -0.05      0.32 o 
   0   2   2     2891.12     2981.56     41.20 o 
   1   2   2     2077.66     2309.30     32.44 o 
   2   2   2      392.71      412.21      6.31 o 
   3   2   2       89.88       97.49      3.48 o 
   4   2   2     3379.19     3877.31     46.90 o 
   5   2   2     1087.81     1221.59     15.33 o 
   6   2   2        1.28        1.62      0.62 o 
   7   2   2       13.46       15.96      1.12 o 
   8   2   2       84.44       73.55      2.40 o 
   9   2   2       20.39       21.31      1.80 o 
  10   2   2        0.44       -0.17      1.15 o 
  11   2   2        0.02       -0.19      1.26 o 
 -11   3   2        5.11        5.79      2.60 o 
 -10   3   2       30.98       27.80      2.41 o 
  -9   3   2      240.89      248.04      5.20 o 
  -8   3   2       91.48       98.45      2.88 o 
  -7   3   2        2.04        3.79      0.85 o 
  -6   3   2       66.85       79.33      2.96 o 
  -5   3   2       80.16       88.53      1.91 o 
  -4   3   2       62.97       51.21      1.24 o 
  -3   3   2        7.65        6.49      0.59 o 
  -2   3   2      191.05      208.89      3.07 o 
  -1   3   2        7.55        6.30      0.47 o 
   0   3   2     2543.87     2678.95     34.47 o 
   1   3   2       11.58       13.56      0.84 o 
   2   3   2      668.25      697.82     10.39 o 
   3   3   2       18.65       19.30      1.14 o 
   4   3   2       51.14       68.52      1.49 o 
   5   3   2      134.26      170.20      2.83 o 
   6   3   2       94.99      111.70      2.81 o 
   7   3   2       88.77       96.99      2.64 o 
   8   3   2       64.82       55.65      2.76 o 
   9   3   2       80.45       75.54      3.30 o 
  10   3   2        3.19        6.36      1.54 o 
  11   3   2        0.89       -0.20      1.32 o 
 -11   4   2        5.99        0.58      2.47 o 
 -10   4   2       70.26       71.31      3.43 o 
  -9   4   2       21.33       23.73      2.14 o 
  -8   4   2        3.22        3.96      1.51 o 
  -7   4   2      101.37       90.13      2.61 o 
  -6   4   2      141.59      137.38      2.92 o 
  -5   4   2       35.64       37.86      1.43 o 
  -4   4   2      286.82      267.87      4.37 o 
  -3   4   2      714.74      719.44      9.34 o 
  -2   4   2      423.75      416.31      5.68 o 
  -1   4   2      336.69      332.70      5.12 o 
   0   4   2     2074.81     2385.34     30.91 o 
   1   4   2        2.55        0.34      0.44 o 
   2   4   2      274.13      245.21      5.65 o 
   3   4   2      309.93      285.76      4.52 o 
   4   4   2      437.37      417.46      6.29 o 
   5   4   2      177.11      155.52      3.94 o 
   6   4   2       18.30       16.27      1.27 o 
   7   4   2       94.03       77.77      5.30 o 
   8   4   2       49.99       44.31      2.65 o 
   9   4   2      408.31      362.56      8.73 o 
  10   4   2        0.57        1.48      1.34 o 
  11   4   2        3.26        2.91      1.59 o 
 -10   5   2       26.63       27.70      2.44 o 
  -9   5   2       40.04       37.40      3.37 o 
  -8   5   2       45.46       42.52      3.51 o 
  -7   5   2      125.00      118.33      3.45 o 
  -6   5   2       31.75       29.94      1.84 o 
  -5   5   2     1250.30     1246.28     20.10 o 
  -4   5   2      865.80      823.06     17.32 o 
  -3   5   2      680.77      745.29     10.53 o 
  -2   5   2     1094.81     1194.35     15.15 o 
  -1   5   2        1.25        0.81      0.48 o 
   0   5   2       31.83       15.52      0.84 o 
   1   5   2      418.25      449.84      6.72 o 
   2   5   2      108.51      110.40      2.50 o 
   3   5   2      410.70      399.42      6.17 o 
   4   5   2     1456.08     1509.17     20.41 o 
   5   5   2        1.66        0.71      0.70 o 
   6   5   2      205.52      212.64      6.01 o 
   7   5   2       58.09       54.95      2.42 o 
   8   5   2      147.20      153.32      4.32 o 
   9   5   2        1.53        1.58      1.34 o 
  10   5   2       46.83       49.06      2.98 o 
 -10   6   2       46.72       56.46      3.34 o 
  -9   6   2        0.02       -0.12      1.35 o 
  -8   6   2       38.09       36.78      3.49 o 
  -7   6   2       58.90       54.93      2.93 o 
  -6   6   2      993.55     1013.96     17.26 o 
  -5   6   2       18.70       22.14      1.72 o 
  -4   6   2       63.27       64.99      2.48 o 
  -3   6   2       81.05       65.25      1.94 o 
  -2   6   2        1.63        1.01      0.61 o 
  -1   6   2      266.18      280.24      4.63 o 
   0   6   2      227.69      227.97      4.46 o 
   1   6   2      625.28      650.40      9.49 o 
   2   6   2        0.18        0.51      0.68 o 
   3   6   2      334.48      334.70      6.00 o 
   4   6   2     1526.79     1555.37     21.15 o 
   5   6   2     1527.36     1589.40     23.64 o 
   6   6   2        1.86        3.22      1.48 o 
   7   6   2       44.83       39.93      2.20 o 
   8   6   2       19.54       27.40      2.05 o 
   9   6   2       98.80      111.34      4.39 o 
  10   6   2        1.75        1.63      1.76 o 
  -9   7   2        9.43       11.11      2.11 o 
  -8   7   2        3.18        4.57      1.62 o 
  -7   7   2      216.13      220.54      6.27 o 
  -6   7   2      252.08      265.78      9.04 o 
  -5   7   2       42.89       38.72      2.16 o 
  -4   7   2        5.28        7.60      1.30 o 
  -3   7   2       38.97       36.78      2.11 o 
  -2   7   2       71.50       61.23      2.19 o 
  -1   7   2        7.27       10.04      1.11 o 
   0   7   2        3.35        3.98      0.89 o 
   1   7   2        0.03       -0.01      0.76 o 
   2   7   2        7.35        8.72      1.09 o 
   3   7   2        4.00        6.08      1.02 o 
   4   7   2       52.38       51.64      2.86 o 
   5   7   2      238.90      240.38      5.64 o 
   6   7   2      173.72      174.28      4.64 o 
   7   7   2        0.37        1.77      1.12 o 
   8   7   2        1.51        2.93      1.46 o 
   9   7   2       18.64       19.87      2.93 o 
  -8   8   2        0.01       -0.22      1.50 o 
  -7   8   2        4.88        5.93      1.77 o 
  -6   8   2        0.16        0.41      1.05 o 
  -5   8   2        0.74        0.90      1.16 o 
  -4   8   2       68.83       66.72      3.09 o 
  -3   8   2       14.11       20.59      2.00 o 
  -2   8   2        6.85        5.72      1.45 o 
  -1   8   2        0.07       -0.14      0.90 o 
   0   8   2       86.27       70.66      2.44 o 
   1   8   2        4.62        2.92      0.93 o 
   2   8   2       21.55       22.79      1.56 o 
   3   8   2        1.17        0.27      0.77 o 
   4   8   2        0.08       -0.13      0.85 o 
   5   8   2        5.26        7.61      1.40 o 
   6   8   2        1.58        0.25      1.33 o 
   7   8   2        0.92        0.30      1.40 o 
   8   8   2        4.06        2.49      1.57 o 
  -7   9   2        3.81        5.11      2.41 o 
  -6   9   2        2.02        5.21      1.94 o 
  -5   9   2      397.92      412.89     17.46 o 
  -4   9   2       50.15       53.30      4.78 o 
  -3   9   2        2.67        5.48      1.49 o 
  -2   9   2       14.15       13.69      1.84 o 
  -1   9   2      119.88      126.31      4.37 o 
   0   9   2      148.47      136.99      4.01 o 
   1   9   2        2.24        1.65      1.04 o 
   2   9   2        0.04        1.13      1.05 o 
   3   9   2       76.57       73.14      2.98 o 
   4   9   2      487.53      495.26     13.03 o 
   5   9   2        5.20        4.75      1.77 o 
   6   9   2       33.89       36.85      2.80 o 
  -4  10   2       21.12       30.14      2.60 o 
  -3  10   2       89.67       99.63      5.11 o 
  -2  10   2       42.68       51.16      3.05 o 
  -1  10   2       25.78       27.76      2.43 o 
   0  10   2       15.99       21.08      2.58 o 
   1  10   2       33.57       42.34      3.79 o 
   2  10   2       40.54       41.72      3.07 o 
   3  10   2       49.54       57.04      4.12 o 
   4  10   2       12.65       13.92      2.91 o 
 -12   1   3        2.57        0.79      2.05 o 
 -11   1   3        0.99       -0.23      1.50 o 
 -10   1   3       88.02       92.81      3.93 o 
  -9   1   3       69.38       67.45      2.62 o 
  -8   1   3      262.37      264.71      4.75 o 
  -7   1   3      232.94      216.90      3.96 o 
  -6   1   3       53.85       57.91      1.66 o 
  -5   1   3      357.72      387.08      5.70 o 
  -4   1   3      291.28      265.67      4.01 o 
  -3   1   3       37.45       52.82      1.35 o 
  -2   1   3       46.39       37.07      1.09 o 
  -1   1   3    11997.95    11960.09    189.75 o 
   0   1   3      240.33      244.96      3.33 o 
   1   1   3     1492.42     1528.27     18.61 o 
   2   1   3     3088.54     3252.63     42.09 o 
   3   1   3       14.04       17.55      0.90 o 
   4   1   3     2671.02     2884.82     40.85 o 
   5   1   3       63.86       71.94      1.52 o 
   6   1   3      897.80      889.17     12.42 o 
   7   1   3       46.90       42.61      1.84 o 
   8   1   3      323.67      304.18      5.79 o 
   9   1   3      448.56      462.79      8.20 o 
  10   1   3       27.55       27.03      2.27 o 
  11   1   3        7.42       11.95      4.49 o 
 -12   2   3        5.92        6.13      3.02 o 
 -11   2   3      158.23      174.03      6.56 o 
 -10   2   3        0.01        0.07      1.20 o 
  -9   2   3        2.05        1.55      0.98 o 
  -8   2   3       34.07       32.30      2.14 o 
  -7   2   3       89.96       95.21      2.41 o 
  -6   2   3        3.56        3.43      0.73 o 
  -5   2   3      146.01      114.39      2.56 o 
  -4   2   3      246.07      223.68      3.66 o 
  -3   2   3     1453.78     1431.51     19.02 o 
  -2   2   3     1148.33     1143.79     15.23 o 
  -1   2   3       87.48       91.33      1.51 o 
   0   2   3     3649.12     3859.63     49.34 o 
   1   2   3      983.74     1014.20     13.43 o 
   2   2   3     1918.41     1965.46     27.79 o 
   3   2   3      657.24      610.84      8.43 o 
   4   2   3      374.19      413.02      5.73 o 
   5   2   3      879.55      962.57     14.70 o 
   6   2   3       44.93       47.32      1.60 o 
   7   2   3       60.50       53.34      1.80 o 
   8   2   3        0.85        1.92      0.89 o 
   9   2   3      110.74      110.03      3.94 o 
  10   2   3        3.43        1.65      1.35 o 
  11   2   3      130.53      145.99      5.06 o 
 -11   3   3        0.10        3.36      2.54 o 
 -10   3   3       96.93      107.53      4.86 o 
  -9   3   3        0.95        1.67      1.18 o 
  -8   3   3      114.76      110.86      3.02 o 
  -7   3   3      201.15      190.92      3.74 o 
  -6   3   3      863.23      900.60     12.71 o 
  -5   3   3      113.15      119.80      2.49 o 
  -4   3   3      908.72      945.76     13.00 o 
  -3   3   3     1032.21     1032.66     13.87 o 
  -2   3   3      774.43      815.90     11.00 o 
  -1   3   3      866.68      933.50     12.44 o 
   0   3   3      301.81      248.32      4.48 o 
   1   3   3        3.26        2.50      1.03 o 
   2   3   3     1826.66     1984.21     28.20 o 
   3   3   3      389.46      451.24     10.15 o 
   4   3   3       43.28       65.15      1.44 o 
   5   3   3       60.02       68.12      1.78 o 
   6   3   3      796.62      749.98     15.90 o 
   7   3   3       14.99       13.51      1.17 o 
   8   3   3        1.15        0.79      1.06 o 
   9   3   3       51.03       44.51      2.63 o 
  10   3   3       83.31       85.10      3.99 o 
  11   3   3        3.07        4.00      1.47 o 
 -11   4   3       22.25       25.39      4.08 o 
 -10   4   3        2.00       -0.19      1.25 o 
  -9   4   3       15.75       16.42      1.96 o 
  -8   4   3        8.79        6.74      1.26 o 
  -7   4   3      190.05      202.75      5.87 o 
  -6   4   3      273.46      276.85      5.21 o 
  -5   4   3       23.91       34.62      1.27 o 
  -4   4   3       83.34       75.20      1.86 o 
  -3   4   3       62.35       80.76      1.68 o 
  -2   4   3       12.66        9.14      0.65 o 
  -1   4   3     1507.55     1561.87     20.57 o 
   0   4   3      408.24      476.19      8.69 o 
   1   4   3      274.81      292.09      4.55 o 
   2   4   3       24.33       23.22      1.77 o 
   3   4   3       42.77       41.87      1.48 o 
   4   4   3       10.52       15.28      0.92 o 
   5   4   3        1.24        0.62      0.55 o 
   6   4   3      111.86      106.33      3.14 o 
   7   4   3       13.84       18.48      1.55 o 
   8   4   3       57.33       52.76      2.78 o 
   9   4   3       83.67       82.03      3.56 o 
  10   4   3       11.86       12.05      1.90 o 
  11   4   3       18.08       18.73      2.33 o 
 -10   5   3        0.41        0.74      1.35 o 
  -9   5   3       93.72       81.10      3.59 o 
  -8   5   3       30.92       30.94      2.37 o 
  -7   5   3       23.76       22.22      1.74 o 
  -6   5   3        6.74        6.73      1.23 o 
  -5   5   3       19.65       20.56      1.64 o 
  -4   5   3        2.45        2.42      0.67 o 
  -3   5   3      472.47      474.71      7.05 o 
  -2   5   3      285.34      312.77      4.61 o 
  -1   5   3      447.30      547.28      7.89 o 
   0   5   3        3.41        3.07      0.61 o 
   1   5   3       15.02       15.97      0.98 o 
   2   5   3       94.01       97.91      2.21 o 
   3   5   3       81.83       84.55      2.19 o 
   4   5   3      516.33      509.10      9.09 o 
   5   5   3       13.52       11.39      1.09 o 
   6   5   3        0.79        0.76      0.76 o 
   7   5   3        0.03        0.53      0.90 o 
   8   5   3       88.29       78.86      3.00 o 
   9   5   3       18.65       14.69      1.93 o 
  10   5   3        5.44        5.28      2.21 o 
 -10   6   3       10.06        8.25      1.90 o 
  -9   6   3        0.10        2.49      1.45 o 
  -8   6   3       87.11       87.77      3.70 o 
  -7   6   3      319.94      336.81      7.14 o 
  -6   6   3       22.38       24.12      2.95 o 
  -5   6   3       27.89       26.28      1.85 o 
  -4   6   3      274.27      279.05      5.91 o 
  -3   6   3       51.90       45.27      2.05 o 
  -2   6   3        7.47        5.63      0.79 o 
  -1   6   3        8.96        6.04      0.82 o 
   0   6   3       48.84       54.86      1.94 o 
   1   6   3        1.94        1.57      0.69 o 
   2   6   3      109.17      104.09      4.20 o 
   3   6   3     1000.01      986.97     19.50 o 
   4   6   3        0.18        0.84      0.79 o 
   5   6   3      538.26      542.07      9.13 o 
   6   6   3       97.26       96.17      3.20 o 
   7   6   3        0.38        0.23      1.06 o 
   8   6   3       13.77       17.31      1.78 o 
   9   6   3       22.86       24.70      2.38 o 
  -9   7   3       41.70       47.76      3.14 o 
  -8   7   3       67.20       70.97      3.53 o 
  -7   7   3        0.13        0.09      1.27 o 
  -6   7   3      265.02      260.93      6.02 o 
  -5   7   3      268.98      275.50      6.12 o 
  -4   7   3      197.98      193.44      4.74 o 
  -3   7   3       40.71       34.81      2.20 o 
  -2   7   3      164.02      143.32      4.03 o 
  -1   7   3       49.96       44.21      2.06 o 
   0   7   3      246.11      255.33      5.01 o 
   1   7   3      365.77      354.89      7.63 o 
   2   7   3      101.76       92.46      4.15 o 
   3   7   3       51.77       46.17      1.83 o 
   4   7   3        6.77        9.37      1.20 o 
   5   7   3       69.40       69.61      2.83 o 
   6   7   3       21.70       24.50      1.91 o 
   7   7   3        2.34        1.52      1.12 o 
   8   7   3       12.87       13.86      1.76 o 
   9   7   3       18.84       24.68      3.15 o 
  -8   8   3       27.85       29.03      3.26 o 
  -7   8   3      210.32      212.43      6.34 o 
  -6   8   3        2.91        5.04      1.30 o 
  -5   8   3       96.07       97.78      3.85 o 
  -4   8   3        1.74        1.63      1.26 o 
  -3   8   3       68.10       74.14      3.24 o 
  -2   8   3        2.17        2.80      1.24 o 
  -1   8   3       49.81       59.15      2.49 o 
   0   8   3       56.81       42.72      2.28 o 
   1   8   3      230.26      218.01      5.10 o 
   2   8   3       32.11       30.57      1.65 o 
   3   8   3      160.27      167.96      4.04 o 
   4   8   3       19.31       20.53      1.84 o 
   5   8   3       37.29       35.57      2.18 o 
   6   8   3        0.48        0.22      1.29 o 
   7   8   3       56.49       69.80      3.69 o 
   8   8   3        2.40        4.41      2.00 o 
  -6   9   3        0.09       -0.08      1.48 o 
  -5   9   3        2.87        3.54      1.46 o 
  -4   9   3       11.20       11.69      1.87 o 
  -3   9   3        2.96        2.35      1.29 o 
  -2   9   3       10.79       10.87      1.73 o 
  -1   9   3        0.58        1.07      1.12 o 
   0   9   3       14.86       20.19      1.74 o 
   1   9   3       36.17       28.97      2.90 o 
   2   9   3       25.71       25.29      1.88 o 
   3   9   3       42.07       38.84      2.72 o 
   4   9   3       27.80       28.60      2.47 o 
   5   9   3        7.02        8.46      1.74 o 
   6   9   3       61.68       68.14      4.39 o 
  -4  10   3       14.85       20.65      2.39 o 
  -3  10   3       31.10       31.50      2.61 o 
  -2  10   3       21.31       18.60      2.89 o 
  -1  10   3        1.01        2.17      1.37 o 
   0  10   3        0.05        2.21      1.41 o 
   1  10   3        3.65        5.46      1.33 o 
   2  10   3        9.88       14.69      1.75 o 
   3  10   3       10.80       14.44      4.86 o 
   4  10   3        0.56       -0.25      1.66 o 
 -12   0   4        7.84       13.90      3.39 o 
 -11   0   4        6.22        6.36      2.64 o 
 -10   0   4      182.27      164.20      7.39 o 
  -9   0   4      308.84      314.60      8.61 o 
  -8   0   4       36.02       37.20      5.30 o 
  -7   0   4      247.27      258.11      5.81 o 
  -6   0   4        0.11        1.21      0.68 o 
  -5   0   4     2025.71     2024.95     35.20 o 
  -4   0   4        0.70        0.58      0.56 o 
  -3   0   4      937.57      944.67     18.95 o 
  -2   0   4    31456.79    29399.19    498.64 o 
  -1   0   4    64076.70    58735.09   1133.31 o 
   0   0   4      175.19      217.94      4.26 o 
   1   0   4      267.64      251.90      4.86 o 
   2   0   4       14.89       17.04      0.83 o 
   3   0   4     2473.29     2538.90     50.84 o 
   4   0   4      834.85      843.41     15.13 o 
   5   0   4      503.24      457.12      8.74 o 
   6   0   4      375.20      343.93     10.68 o 
   7   0   4       94.58       98.22      3.82 o 
   8   0   4      744.64      742.33     16.94 o 
   9   0   4      689.77      709.64     16.55 o 
  10   0   4       66.59       61.58      3.54 o 
  11   0   4      130.78      138.21      8.00 o 
 -12   1   4       45.80       59.88      4.33 o 
 -11   1   4       76.23       83.29      3.88 o 
 -10   1   4       77.31       82.36      3.65 o 
  -9   1   4       34.96       37.01      1.98 o 
  -8   1   4      593.35      614.86      9.25 o 
  -7   1   4        0.19        0.69      0.86 o 
  -6   1   4      267.49      231.26      3.63 o 
  -5   1   4      689.90      805.86     10.39 o 
  -4   1   4      161.78      155.07      2.59 o 
  -3   1   4      452.86      485.87      6.86 o 
  -2   1   4     7799.94     8252.80    101.60 o 
  -1   1   4      112.77      101.60      1.62 o 
   0   1   4      711.40      702.87      8.81 o 
   1   1   4     2315.71     2434.39     29.51 o 
   2   1   4     6289.69     6553.05     78.75 o 
   3   1   4      360.46      348.02      5.60 o 
   4   1   4       12.18       22.56      1.15 o 
   5   1   4       33.35       44.03      1.38 o 
   6   1   4      155.26      134.63      2.73 o 
   7   1   4       31.76       39.00      1.77 o 
   8   1   4      283.11      271.38      5.38 o 
   9   1   4       64.10       61.79      2.38 o 
  10   1   4      123.05      131.09      4.56 o 
  11   1   4       66.13       61.27      3.29 o 
 -12   2   4        0.01       -0.31      3.16 o 
 -11   2   4        1.30        1.62      2.11 o 
 -10   2   4       28.00       33.76      2.70 o 
  -9   2   4       12.38       12.50      1.45 o 
  -8   2   4      179.92      166.43      4.97 o 
  -7   2   4      171.60      179.72      4.61 o 
  -6   2   4      207.16      233.96      4.44 o 
  -5   2   4      407.94      440.71      6.62 o 
  -4   2   4        7.21        9.63      0.73 o 
  -3   2   4        0.03        0.32      0.37 o 
  -2   2   4       14.83       19.02      0.76 o 
  -1   2   4      817.70      883.97     11.77 o 
   0   2   4     2663.26     2739.49     33.19 o 
   1   2   4      317.26      329.01      4.71 o 
   2   2   4       25.28       32.48      0.89 o 
   3   2   4     2458.36     2757.12     33.54 o 
   4   2   4      939.14     1074.00     15.87 o 
   5   2   4       96.35       86.45      2.44 o 
   6   2   4       10.41       16.52      1.02 o 
   7   2   4      104.63      102.24      3.74 o 
   8   2   4       16.54       21.05      1.79 o 
   9   2   4      204.30      206.98      5.10 o 
  10   2   4       15.04       18.36      2.06 o 
  11   2   4        0.97        1.25      1.37 o 
 -11   3   4       10.75        6.94      2.88 o 
 -10   3   4       17.00       13.51      2.15 o 
  -9   3   4       25.62       25.29      2.20 o 
  -8   3   4       23.87       25.46      1.68 o 
  -7   3   4      169.48      167.09      3.45 o 
  -6   3   4      103.88      105.26      2.48 o 
  -5   3   4      149.70      161.51      3.09 o 
  -4   3   4       27.85       25.71      1.10 o 
  -3   3   4       94.19      102.01      2.23 o 
  -2   3   4      660.53      654.51      8.43 o 
  -1   3   4     2016.36     2149.28     27.88 o 
   0   3   4      461.68      426.63      5.68 o 
   1   3   4       10.21       15.69      0.79 o 
   2   3   4      703.09      787.07     14.21 o 
   3   3   4       68.93      100.13      2.15 o 
   4   3   4      159.04      130.83      3.12 o 
   5   3   4       24.46       31.18      1.40 o 
   6   3   4       34.08       37.80      1.85 o 
   7   3   4       21.77       18.35      1.54 o 
   8   3   4      620.87      568.82     10.67 o 
   9   3   4       57.12       54.35      2.89 o 
  10   3   4       46.39       43.04      2.78 o 
  11   3   4        0.02        1.85      2.10 o 
 -11   4   4        0.55       -0.38      2.56 o 
 -10   4   4       41.25       36.37      2.68 o 
  -9   4   4      230.52      237.99      6.69 o 
  -8   4   4       31.88       30.32      1.99 o 
  -7   4   4      112.73      104.73      3.96 o 
  -6   4   4       24.67       22.98      1.63 o 
  -5   4   4      798.03      753.93     11.69 o 
  -4   4   4      161.82      168.93      3.46 o 
  -3   4   4      311.20      260.17      3.88 o 
  -2   4   4     1178.37     1252.52     15.71 o 
  -1   4   4     3516.14     3883.90     50.05 o 
   0   4   4     1377.27     1412.31     20.23 o 
   1   4   4      647.83      667.22      9.38 o 
   2   4   4        0.72        0.36      0.43 o 
   3   4   4      337.51      292.95      5.59 o 
   4   4   4      267.51      238.34      4.47 o 
   5   4   4       19.71       17.39      1.16 o 
   6   4   4       50.21       46.35      1.83 o 
   7   4   4       74.40       68.36      3.73 o 
   8   4   4       66.81       61.59      2.99 o 
   9   4   4        7.86       11.31      1.71 o 
  10   4   4       49.73       49.24      2.99 o 
  11   4   4       27.32       34.12      3.83 o 
 -10   5   4        2.84        7.81      2.02 o 
  -9   5   4       12.24       13.25      1.94 o 
  -8   5   4      192.21      195.85      7.30 o 
  -7   5   4       11.52        7.46      1.31 o 
  -6   5   4      252.27      231.41      5.59 o 
  -5   5   4       10.01        9.44      1.16 o 
  -4   5   4       29.13       29.92      1.56 o 
  -3   5   4       32.25       39.44      1.67 o 
  -2   5   4     1326.14     1431.31     18.00 o 
  -1   5   4       55.35       56.13      1.91 o 
   0   5   4      293.97      273.04      4.84 o 
   1   5   4        1.00        1.39      0.56 o 
   2   5   4     1357.47     1326.92     16.81 o 
   3   5   4       48.44       43.58      1.75 o 
   4   5   4     1069.54     1089.47     17.89 o 
   5   5   4       33.06       30.03      1.58 o 
   6   5   4      215.10      197.24      4.25 o 
   7   5   4      248.93      237.41      6.92 o 
   8   5   4      136.24      127.50      4.46 o 
   9   5   4        5.97        4.83      1.57 o 
  10   5   4      116.58      101.36      4.29 o 
 -10   6   4       27.42       31.95      3.16 o 
  -9   6   4      184.56      185.01      8.67 o 
  -8   6   4       26.99       27.31      2.41 o 
  -7   6   4        1.31        1.95      1.17 o 
  -6   6   4      109.45      110.48      3.42 o 
  -5   6   4      577.05      584.93     10.72 o 
  -4   6   4      157.32      152.20      3.91 o 
  -3   6   4      160.39      147.23      4.25 o 
  -2   6   4        2.09        1.58      0.69 o 
  -1   6   4      191.49      187.44      3.52 o 
   0   6   4      118.89      109.58      2.58 o 
   1   6   4      350.30      320.99     10.94 o 
   2   6   4        2.39        2.20      0.77 o 
   3   6   4      911.69      901.60     14.35 o 
   4   6   4      358.98      364.97      6.66 o 
   5   6   4       97.40       96.86      2.80 o 
   6   6   4        0.12       -0.13      0.84 o 
   7   6   4      186.94      198.69      5.12 o 
   8   6   4        6.01        4.22      1.46 o 
   9   6   4       29.24       39.31      2.85 o 
  -9   7   4        0.02        1.42      1.54 o 
  -8   7   4        0.00       -0.21      1.39 o 
  -7   7   4       34.10       34.59      2.19 o 
  -6   7   4        7.83        7.72      1.44 o 
  -5   7   4      169.21      173.84      4.53 o 
  -4   7   4       18.87       20.01      1.69 o 
  -3   7   4        1.48        1.33      1.09 o 
  -2   7   4       92.64       86.92      3.57 o 
  -1   7   4       25.37       27.54      1.63 o 
   0   7   4       13.34       16.50      1.34 o 
   1   7   4      174.18      182.09      3.72 o 
   2   7   4     1172.73     1159.70     18.75 o 
   3   7   4      402.57      406.64      6.72 o 
   4   7   4       67.59       68.76      2.42 o 
   5   7   4       62.84       66.06      2.75 o 
   6   7   4       29.61       33.89      2.15 o 
   7   7   4       14.76       14.38      1.68 o 
   8   7   4        2.86        5.46      1.44 o 
  -8   8   4       25.51       27.93      2.75 o 
  -7   8   4        0.38        1.31      1.53 o 
  -6   8   4        8.03        6.93      1.60 o 
  -5   8   4        3.95        5.19      1.47 o 
  -4   8   4       35.51       32.58      2.36 o 
  -3   8   4       18.48       18.95      1.96 o 
  -2   8   4       61.73       51.23      2.69 o 
  -1   8   4        0.35        0.52      1.04 o 
   0   8   4        2.58        3.42      1.02 o 
   1   8   4       50.32       52.44      2.41 o 
   2   8   4       12.32       12.95      1.75 o 
   3   8   4       88.72       91.41      2.62 o 
   4   8   4       40.70       40.45      2.16 o 
   5   8   4       28.12       28.28      2.03 o 
   6   8   4        1.64        1.44      1.07 o 
   7   8   4        3.57        4.10      1.30 o 
  -6   9   4        8.65       15.78      2.40 o 
  -5   9   4        2.90        3.13      1.41 o 
  -4   9   4       80.84       77.29      4.43 o 
  -3   9   4       66.59       57.41      3.69 o 
  -2   9   4        2.49        6.08      1.50 o 
  -1   9   4        0.00        0.60      1.18 o 
   0   9   4        3.10        3.99      1.20 o 
   1   9   4       12.38       15.69      1.61 o 
   2   9   4       55.26       47.72      2.40 o 
   3   9   4        6.83       11.28      2.38 o 
   4   9   4       41.63       44.63      2.86 o 
   5   9   4       15.91       18.92      2.06 o 
   6   9   4        0.96       -0.20      1.32 o 
  -4  10   4        0.07        2.54      1.40 o 
  -3  10   4        1.61        4.38      1.58 o 
  -2  10   4        0.05        0.07      1.27 o 
  -1  10   4      102.84      104.08      5.65 o 
   0  10   4       12.37       16.66      2.30 o 
   1  10   4       29.91       32.27      2.16 o 
   2  10   4        0.78       -0.16      1.04 o 
   3  10   4      118.24      134.79      5.65 o 
   4  10   4        2.52        1.58      1.83 o 
 -12   1   5      107.49      133.31      6.01 o 
 -11   1   5      101.14      114.75      5.37 o 
 -10   1   5        0.02       -0.13      1.01 o 
  -9   1   5       95.19       91.20      2.87 o 
  -8   1   5       17.95       16.08      1.44 o 
  -7   1   5       32.02       27.11      1.65 o 
  -6   1   5       25.59       24.61      1.25 o 
  -5   1   5       94.74       85.57      1.83 o 
  -4   1   5      121.64      160.83      3.92 o 
  -3   1   5      873.40      860.12     13.82 o 
  -2   1   5      143.52      141.08      2.38 o 
  -1   1   5     1811.15     1794.79     21.90 o 
   0   1   5     4608.32     4859.63     58.43 o 
   1   1   5       30.04       30.43      1.09 o 
   2   1   5     1108.51     1129.05     14.02 o 
   3   1   5      101.59       97.71      2.13 o 
   4   1   5     1062.92     1065.49     18.84 o 
   5   1   5       13.78       19.61      1.17 o 
   6   1   5      229.93      210.34      4.20 o 
   7   1   5       36.80       40.38      1.88 o 
   8   1   5       42.39       37.26      1.92 o 
   9   1   5       16.29       15.98      1.49 o 
  10   1   5        5.66        6.74      1.36 o 
  11   1   5        0.92        1.04      1.40 o 
 -11   2   5       45.31       45.79      3.85 o 
 -10   2   5      133.86      134.15      4.74 o 
  -9   2   5      139.96      140.10      4.06 o 
  -8   2   5        8.79       10.02      1.11 o 
  -7   2   5      582.94      594.23      8.94 o 
  -6   2   5      141.14      142.43      3.36 o 
  -5   2   5      349.97      361.22      5.64 o 
  -4   2   5        4.56        5.21      0.84 o 
  -3   2   5      669.60      651.40      9.85 o 
  -2   2   5     1128.39     1214.27     16.07 o 
  -1   2   5     2039.70     2120.01     27.44 o 
   0   2   5     1070.68     1117.28     13.86 o 
   1   2   5      278.68      246.73      3.50 o 
   2   2   5     1139.61     1186.16     14.75 o 
   3   2   5        8.00        5.43      0.53 o 
   4   2   5      559.63      536.01      8.49 o 
   5   2   5      488.79      521.62      8.43 o 
   6   2   5      183.48      164.70      3.57 o 
   7   2   5       20.17       17.46      1.53 o 
   8   2   5      103.59       89.73      3.43 o 
   9   2   5        0.57        0.66      1.23 o 
  10   2   5        7.05        6.47      1.55 o 
  11   2   5        9.30       11.04      1.89 o 
 -11   3   5       36.00       36.22      3.43 o 
 -10   3   5       62.95       59.83      3.34 o 
  -9   3   5        3.20        7.29      1.27 o 
  -8   3   5        2.84        1.27      0.97 o 
  -7   3   5      386.48      401.15      7.08 o 
  -6   3   5       66.96       61.13      2.11 o 
  -5   3   5       60.95       49.20      1.57 o 
  -4   3   5      155.18      144.70      2.75 o 
  -3   3   5      150.30      147.65      3.06 o 
  -2   3   5       10.07        6.53      0.63 o 
  -1   3   5      232.83      261.17      4.03 o 
   0   3   5     2371.45     2405.22     31.19 o 
   1   3   5        9.20       10.51      1.40 o 
   2   3   5       76.58       76.92      1.72 o 
   3   3   5       83.86       74.56      1.83 o 
   4   3   5      325.19      296.14      5.15 o 
   5   3   5      140.21      127.74      3.81 o 
   6   3   5      189.48      164.04      3.98 o 
   7   3   5       98.62      106.66      3.26 o 
   8   3   5       10.21       16.01      1.57 o 
   9   3   5      137.54      141.01      4.73 o 
  10   3   5       84.13       91.45      3.91 o 
  11   3   5       11.13       15.68      2.17 o 
 -11   4   5        1.29        3.68      2.09 o 
 -10   4   5        2.93        3.45      2.03 o 
  -9   4   5       32.83       38.41      2.32 o 
  -8   4   5       26.72       25.36      2.76 o 
  -7   4   5        6.00        8.39      1.23 o 
  -6   4   5      106.39      102.67      2.84 o 
  -5   4   5       19.15       20.01      1.39 o 
  -4   4   5      296.31      304.57      5.41 o 
  -3   4   5        7.63        5.18      0.61 o 
  -2   4   5       41.71       59.63      1.71 o 
  -1   4   5      721.49      703.22      9.78 o 
   0   4   5      474.98      458.41      6.70 o 
   1   4   5      474.33      493.15      7.20 o 
   2   4   5      227.54      203.79      3.52 o 
   3   4   5       46.73       63.65      1.70 o 
   4   4   5       22.51       21.40      1.24 o 
   5   4   5      215.20      200.24      6.30 o 
   6   4   5       70.11       60.41      2.57 o 
   7   4   5       39.79       35.65      2.37 o 
   8   4   5       38.74       35.30      2.46 o 
   9   4   5        9.48       10.50      1.77 o 
  10   4   5        4.47        5.51      1.65 o 
 -10   5   5       20.00       19.17      3.27 o 
  -9   5   5       28.07       26.53      2.80 o 
  -8   5   5       11.66       12.38      1.52 o 
  -7   5   5      208.48      207.86      5.05 o 
  -6   5   5        1.70        2.41      0.96 o 
  -5   5   5      178.93      191.10      6.18 o 
  -4   5   5        0.35        1.75      0.97 o 
  -3   5   5        0.65        1.84      0.79 o 
  -2   5   5        2.88        3.32      0.68 o 
  -1   5   5       37.91       33.73      1.63 o 
   0   5   5       78.09       76.40      2.09 o 
   1   5   5      234.71      217.61      3.84 o 
   2   5   5      166.81      172.51      3.30 o 
   3   5   5       25.50       28.28      1.61 o 
   4   5   5      257.60      250.72      5.31 o 
   5   5   5        1.78        1.21      0.74 o 
   6   5   5       26.75       25.73      1.53 o 
   7   5   5        0.01        0.23      0.93 o 
   8   5   5        0.28        0.91      1.20 o 
   9   5   5        0.00        1.88      1.38 o 
  10   5   5       18.62       21.74      2.44 o 
 -10   6   5       45.49       49.46      3.62 o 
  -9   6   5        3.01        2.71      1.51 o 
  -8   6   5       24.04       25.12      2.04 o 
  -7   6   5       60.85       61.13      2.69 o 
  -6   6   5       79.35       72.44      3.01 o 
  -5   6   5        6.03        5.39      1.25 o 
  -4   6   5       81.46       80.34      2.82 o 
  -3   6   5      119.59      111.46      2.91 o 
  -2   6   5      175.07      180.48      4.25 o 
  -1   6   5      100.15       88.16      2.43 o 
   0   6   5      217.42      212.81      4.25 o 
   1   6   5      209.36      206.35      4.18 o 
   2   6   5      255.68      242.31      4.39 o 
   3   6   5      577.51      574.11      8.73 o 
   4   6   5      463.91      470.74      8.18 o 
   5   6   5      123.93      125.16      3.55 o 
   6   6   5       30.19       30.05      1.73 o 
   7   6   5        0.87        0.96      1.26 o 
   8   6   5        0.81        1.20      1.43 o 
   9   6   5        0.39        0.02      1.38 o 
  -9   7   5       35.86       38.94      4.18 o 
  -8   7   5        7.39        5.26      1.72 o 
  -7   7   5       53.13       50.77      2.59 o 
  -6   7   5       72.94       78.39      3.03 o 
  -5   7   5       81.63       76.77      2.91 o 
  -4   7   5      305.90      292.22      7.19 o 
  -3   7   5       20.07       19.10      1.81 o 
  -2   7   5      189.87      171.82      4.88 o 
  -1   7   5        0.57        1.77      0.86 o 
   0   7   5      285.44      255.71      5.04 o 
   1   7   5      448.52      425.08      7.44 o 
   2   7   5      184.14      186.39      4.11 o 
   3   7   5       59.05       56.23      2.19 o 
   4   7   5       73.85       69.56      2.47 o 
   5   7   5       46.99       45.43      2.06 o 
   6   7   5      104.13      110.16      3.67 o 
   7   7   5       59.16       65.97      2.92 o 
   8   7   5       73.93       76.53      4.58 o 
  -8   8   5       36.25       41.05      3.48 o 
  -7   8   5        2.01        2.82      1.44 o 
  -6   8   5       67.92       72.82      3.44 o 
  -5   8   5        0.02        0.23      1.13 o 
  -4   8   5        1.59        1.40      1.17 o 
  -3   8   5      264.18      255.32      6.71 o 
  -2   8   5      146.17      136.44      4.45 o 
  -1   8   5       61.33       55.94      2.78 o 
   0   8   5       49.62       53.48      2.34 o 
   1   8   5      119.64      121.28      3.25 o 
   2   8   5       21.54       20.37      1.54 o 
   3   8   5       50.52       48.26      2.37 o 
   4   8   5       14.57       12.09      1.88 o 
   5   8   5       38.72       42.32      2.39 o 
   6   8   5       21.54       19.71      2.05 o 
   7   8   5       33.79       41.66      2.55 o 
  -6   9   5        6.17        8.51      1.87 o 
  -5   9   5        9.48       12.83      1.97 o 
  -4   9   5       13.54       12.70      1.87 o 
  -3   9   5       36.88       38.68      2.61 o 
  -2   9   5       29.12       32.27      2.39 o 
  -1   9   5       79.60       74.16      3.43 o 
   0   9   5        9.12        9.74      1.63 o 
   1   9   5       32.99       28.04      1.95 o 
   2   9   5        2.00        3.10      1.10 o 
   3   9   5       19.33       19.11      2.30 o 
   4   9   5        0.13        0.61      1.30 o 
   5   9   5        0.00        0.98      1.31 o 
   6   9   5        0.15        2.86      1.68 o 
  -4  10   5        8.53       10.22      1.89 o 
  -3  10   5        1.83        1.84      1.46 o 
  -2  10   5        0.73       -0.18      1.21 o 
  -1  10   5       48.14       55.15      4.52 o 
   0  10   5       16.75       17.47      2.10 o 
   1  10   5        6.76        6.83      1.62 o 
   2  10   5       32.90       34.74      4.33 o 
   3  10   5       41.15       46.79      3.55 o 
 -12   0   6       13.56       21.89      6.04 o 
 -11   0   6       80.01       91.13      8.55 o 
 -10   0   6       28.50       32.06      4.31 o 
  -9   0   6       24.03       28.36      2.76 o 
  -8   0   6      257.65      246.74      7.67 o 
  -7   0   6       34.70       30.37      2.40 o 
  -6   0   6       61.15       65.74      2.34 o 
  -5   0   6     2238.62     2250.98     45.19 o 
  -4   0   6     7800.46     8792.25    149.33 o 
  -3   0   6      183.37      171.34      4.04 o 
  -2   0   6        0.89        5.87      0.69 o 
  -1   0   6     2611.80     2655.30     45.62 o 
   0   0   6     1204.32     1119.18     19.70 o 
   1   0   6      350.28      331.10      6.40 o 
   2   0   6       51.45       43.46      1.52 o 
   3   0   6       96.22       86.68      2.94 o 
   4   0   6       74.43      101.44      3.43 o 
   5   0   6      342.68      378.66     13.78 o 
   6   0   6      647.86      626.81     14.32 o 
   7   0   6      888.86      846.18     18.89 o 
   8   0   6     2413.17     2550.07     52.64 o 
   9   0   6      121.73      118.29      5.74 o 
  10   0   6       15.73       20.88      2.70 o 
  11   0   6       42.51       47.97      4.18 o 
 -11   1   6        3.49        3.27      1.85 o 
 -10   1   6        1.30        3.15      1.35 o 
  -9   1   6        4.95        5.51      1.97 o 
  -8   1   6       54.18       53.12      2.18 o 
  -7   1   6       19.35       13.40      1.09 o 
  -6   1   6      477.47      471.58      9.83 o 
  -5   1   6       47.02       40.67      1.20 o 
  -4   1   6     1869.65     2054.36     39.71 o 
  -3   1   6      745.90      682.18      9.20 o 
  -2   1   6      559.59      527.40      7.36 o 
  -1   1   6      317.42      301.70      4.47 o 
   0   1   6       18.46       13.39      0.64 o 
   1   1   6      113.04      104.42      1.83 o 
   2   1   6      471.31      533.84      6.99 o 
   3   1   6     1543.22     1610.19     21.43 o 
   4   1   6      239.21      209.05      3.96 o 
   5   1   6      334.57      365.11      6.30 o 
   6   1   6      841.63      789.24     23.01 o 
   7   1   6     1759.88     1805.25     26.72 o 
   8   1   6        3.78        3.77      0.98 o 
   9   1   6       92.80       84.97      3.10 o 
  10   1   6        4.86        3.56      1.18 o 
  11   1   6       24.07       27.55      2.49 o 
 -11   2   6        0.25       -0.27      1.79 o 
 -10   2   6        3.87        2.52      1.33 o 
  -9   2   6       76.98       69.00      2.87 o 
  -8   2   6       20.88       18.88      1.72 o 
  -7   2   6      205.54      203.58      4.78 o 
  -6   2   6        9.63        9.99      0.96 o 
  -5   2   6       20.46       18.08      1.09 o 
  -4   2   6      784.55      824.46     11.50 o 
  -3   2   6        0.03       -0.08      0.53 o 
  -2   2   6      467.14      446.05      6.40 o 
  -1   2   6       22.66       23.29      1.05 o 
   0   2   6     4221.06     4682.74     65.51 o 
   1   2   6      225.79      256.56      3.70 o 
   2   2   6      134.33      150.63      2.46 o 
   3   2   6     3078.03     3596.24     43.67 o 
   4   2   6      326.99      340.46      5.84 o 
   5   2   6       31.63       28.49      1.29 o 
   6   2   6        0.19        0.32      0.66 o 
   7   2   6        8.11       11.29      1.31 o 
   8   2   6       30.66       28.45      1.88 o 
   9   2   6       58.62       53.26      2.67 o 
  10   2   6        1.54        3.09      1.39 o 
  11   2   6        1.97        1.01      1.35 o 
 -11   3   6       21.50       21.96      2.68 o 
 -10   3   6       92.13       83.45      3.86 o 
  -9   3   6       90.54       93.47      3.36 o 
  -8   3   6       46.01       42.49      2.02 o 
  -7   3   6        0.40        0.26      0.90 o 
  -6   3   6        2.25        2.18      0.93 o 
  -5   3   6       33.34       26.46      1.50 o 
  -4   3   6      283.76      297.57      5.26 o 
  -3   3   6       24.90       24.66      1.63 o 
  -2   3   6      312.70      307.47      4.74 o 
  -1   3   6      993.15     1083.47     14.53 o 
   0   3   6        1.86        6.42      0.50 o 
   1   3   6     2005.15     2096.29     27.57 o 
   2   3   6        3.44        1.21      0.43 o 
   3   3   6       23.69       26.08      1.12 o 
   4   3   6      287.64      334.97      5.83 o 
   5   3   6        0.85        1.10      0.67 o 
   6   3   6       47.71       51.78      2.55 o 
   7   3   6       16.23       12.46      1.35 o 
   8   3   6       89.83       87.86      3.12 o 
   9   3   6        7.72        5.53      1.28 o 
  10   3   6       21.50       23.16      3.59 o 
 -11   4   6       26.94       32.63      5.12 o 
 -10   4   6       17.58       22.15      3.82 o 
  -9   4   6       20.54       23.65      1.95 o 
  -8   4   6      130.63      123.03      3.38 o 
  -7   4   6        0.11        0.58      0.89 o 
  -6   4   6        0.63        0.93      0.94 o 
  -5   4   6      196.70      180.04      4.18 o 
  -4   4   6      210.77      203.57      6.10 o 
  -3   4   6       24.70       25.57      1.37 o 
  -2   4   6        3.85        2.66      0.55 o 
  -1   4   6      827.67      936.63     12.81 o 
   0   4   6      124.16      153.14      3.24 o 
   1   4   6       31.97       35.29      1.26 o 
   2   4   6       67.24       62.96      1.69 o 
   3   4   6      311.40      293.31      4.80 o 
   4   4   6       91.62       93.22      2.75 o 
   5   4   6       25.13       25.44      1.42 o 
   6   4   6      163.29      145.93      3.86 o 
   7   4   6      134.28      108.47      3.35 o 
   8   4   6      719.32      640.18     11.98 o 
   9   4   6       29.74       31.93      2.43 o 
  10   4   6        2.99        5.15      1.64 o 
 -10   5   6       13.63       12.33      2.51 o 
  -9   5   6       10.91       11.38      1.55 o 
  -8   5   6       62.20       64.23      2.99 o 
  -7   5   6       64.04       69.57      2.47 o 
  -6   5   6      332.80      324.96      6.12 o 
  -5   5   6      680.01      663.20     10.73 o 
  -4   5   6      625.59      653.40     11.52 o 
  -3   5   6      502.24      530.31      8.01 o 
  -2   5   6      106.11       88.85      2.15 o 
  -1   5   6      457.55      423.86      6.43 o 
   0   5   6        6.76        5.19      1.01 o 
   1   5   6      420.74      436.07      6.69 o 
   2   5   6      669.55      677.72      9.83 o 
   3   5   6      746.07      793.77     11.40 o 
   4   5   6      218.67      208.08      6.39 o 
   5   5   6      319.78      325.67      6.09 o 
   6   5   6      102.65       86.52      2.66 o 
   7   5   6      398.51      364.27      7.61 o 
   8   5   6       10.67       10.13      1.74 o 
   9   5   6       29.58       35.56      2.98 o 
  10   5   6        0.00        4.23      2.37 o 
  -9   6   6        1.59        2.45      1.47 o 
  -8   6   6        2.88        2.64      1.30 o 
  -7   6   6      138.05      142.96      4.17 o 
  -6   6   6        9.88        9.60      1.38 o 
  -5   6   6       63.86       68.56      2.83 o 
  -4   6   6      145.81      136.35      3.74 o 
  -3   6   6       41.65       43.52      1.95 o 
  -2   6   6      180.78      182.55      4.34 o 
  -1   6   6      251.71      272.02      5.11 o 
   0   6   6      735.04      697.23     10.99 o 
   1   6   6        6.48        7.63      1.02 o 
   2   6   6       43.27       47.63      2.02 o 
   3   6   6     2326.20     2448.56     43.65 o 
   4   6   6      660.35      660.18     14.13 o 
   5   6   6       46.64       47.67      2.45 o 
   6   6   6        0.43        0.28      0.98 o 
   7   6   6       34.35       31.98      2.41 o 
   8   6   6       58.17       67.11      3.40 o 
   9   6   6        1.01        1.63      1.45 o 
  -9   7   6       12.09       15.80      4.12 o 
  -8   7   6      102.44      114.23      3.90 o 
  -7   7   6       50.72       50.36      2.63 o 
  -6   7   6       22.75       22.30      1.97 o 
  -5   7   6        8.23        6.63      1.43 o 
  -4   7   6       42.44       34.48      2.25 o 
  -3   7   6       23.61       27.51      2.38 o 
  -2   7   6       21.67       15.56      1.51 o 
  -1   7   6       73.60       60.50      2.47 o 
   0   7   6       41.44       35.80      2.06 o 
   1   7   6        0.70        0.29      0.83 o 
   2   7   6       50.04       41.29      2.38 o 
   3   7   6       12.68       11.85      1.62 o 
   4   7   6       36.29       33.04      1.84 o 
   5   7   6       78.63       73.11      2.58 o 
   6   7   6        6.10        9.42      1.46 o 
   7   7   6        8.29       11.12      1.77 o 
   8   7   6        1.13        0.54      1.33 o 
  -7   8   6        8.94        9.99      1.82 o 
  -6   8   6       16.65       17.57      2.33 o 
  -5   8   6       25.68       24.26      2.19 o 
  -4   8   6        0.11       -0.16      1.08 o 
  -3   8   6        1.29        5.15      1.41 o 
  -2   8   6       18.92       20.09      1.94 o 
  -1   8   6       83.61       71.74      3.99 o 
   0   8   6        6.00        4.74      1.19 o 
   1   8   6        9.38       12.30      1.33 o 
   2   8   6       19.26       20.21      1.94 o 
   3   8   6        3.20        5.67      1.22 o 
   4   8   6        0.33        1.24      1.06 o 
   5   8   6        0.45        1.70      1.28 o 
   6   8   6        0.55        3.74      1.35 o 
   7   8   6        0.00        1.17      1.19 o 
  -6   9   6       41.14       38.68      3.05 o 
  -5   9   6       45.47       51.50      3.13 o 
  -4   9   6        0.71        0.10      1.23 o 
  -3   9   6        2.00        2.89      1.39 o 
  -2   9   6       45.84       41.84      2.71 o 
  -1   9   6      124.61      118.04      5.90 o 
   0   9   6        3.66        3.20      1.26 o 
   1   9   6        0.32       -0.18      1.20 o 
   2   9   6      110.58      110.14      4.08 o 
   3   9   6       89.70       94.34      3.42 o 
   4   9   6        5.28        4.88      1.36 o 
   5   9   6       41.98       48.78      2.93 o 
  -3  10   6       20.16       24.55      2.49 o 
  -2  10   6       16.85       16.77      2.16 o 
  -1  10   6        6.08       11.49      1.88 o 
   0  10   6       33.29       35.32      2.59 o 
   1  10   6        5.08        6.88      1.62 o 
   2  10   6       85.48       91.18      6.63 o 
   3  10   6       11.25       10.54      1.87 o 
 -11   1   7        1.83       -0.24      1.57 o 
 -10   1   7        0.22       -0.08      1.54 o 
  -9   1   7       75.32       66.98      2.84 o 
  -8   1   7        8.86        8.85      1.43 o 
  -7   1   7       12.98       11.81      1.39 o 
  -6   1   7       19.59       19.03      1.38 o 
  -5   1   7      395.44      375.78      6.34 o 
  -4   1   7       27.16       27.18      2.07 o 
  -3   1   7     1990.60     2141.10     27.93 o 
  -2   1   7     1369.88     1457.93     18.07 o 
  -1   1   7       19.02       28.01      0.93 o 
   0   1   7       45.80       30.96      0.96 o 
   1   1   7      416.11      432.39      5.85 o 
   2   1   7      201.28      228.88      3.45 o 
   3   1   7      627.96      661.02      9.35 o 
   4   1   7        2.45        1.81      0.49 o 
   5   1   7      103.42       97.30      2.58 o 
   6   1   7       78.26       77.70      2.44 o 
   7   1   7      290.17      263.11      5.75 o 
   8   1   7      127.50      124.94      3.36 o 
   9   1   7       17.89       20.73      1.79 o 
  10   1   7       26.21       31.37      2.25 o 
  11   1   7        0.08        0.24      1.41 o 
 -11   2   7        0.27        2.67      1.71 o 
 -10   2   7        1.12        0.18      1.31 o 
  -9   2   7       33.23       30.83      2.16 o 
  -8   2   7        5.59        6.26      1.36 o 
  -7   2   7       12.30       12.04      1.23 o 
  -6   2   7       42.06       31.89      2.15 o 
  -5   2   7      195.80      181.59      3.74 o 
  -4   2   7      423.66      386.26      9.89 o 
  -3   2   7     1399.54     1486.48     21.88 o 
  -2   2   7      364.19      362.64      5.43 o 
  -1   2   7       40.80       46.52      1.14 o 
   0   2   7      910.62      985.35     12.48 o 
   1   2   7      312.22      350.34      4.89 o 
   2   2   7      261.48      241.20      3.61 o 
   3   2   7       20.01       25.31      0.92 o 
   4   2   7     1625.78     1626.57     23.77 o 
   5   2   7        1.85        2.09      0.73 o 
   6   2   7        0.08        0.37      1.07 o 
   7   2   7      119.58      116.01      3.49 o 
   8   2   7       75.00       78.42      2.93 o 
   9   2   7        4.14        3.75      1.21 o 
  10   2   7      155.43      169.04      4.87 o 
 -11   3   7       35.11       43.67      3.20 o 
 -10   3   7        5.34        3.02      1.39 o 
  -9   3   7       71.14       71.92      3.29 o 
  -8   3   7       56.92       56.41      2.31 o 
  -7   3   7      248.54      253.64      5.12 o 
  -6   3   7        3.97        3.77      0.98 o 
  -5   3   7       33.52       34.63      1.63 o 
  -4   3   7        0.07        0.02      0.63 o 
  -3   3   7      862.27      883.99     13.36 o 
  -2   3   7      310.99      323.89      5.02 o 
  -1   3   7      118.15       99.10      2.06 o 
   0   3   7       49.94       46.71      1.21 o 
   1   3   7     1689.76     1690.34     22.47 o 
   2   3   7      330.59      354.62      5.04 o 
   3   3   7      145.26      119.38      2.94 o 
   4   3   7       32.12       22.18      1.70 o 
   5   3   7      297.47      293.46      9.84 o 
   6   3   7       15.87       14.84      1.66 o 
   7   3   7        0.17        0.96      1.04 o 
   8   3   7       12.86        7.85      1.32 o 
   9   3   7       48.80       49.48      2.50 o 
  10   3   7       16.17       16.31      2.09 o 
 -10   4   7        4.29        7.84      2.29 o 
  -9   4   7        4.13        3.14      1.48 o 
  -8   4   7      247.41      257.34      7.47 o 
  -7   4   7      330.97      327.36      6.83 o 
  -6   4   7      100.96       98.92      2.84 o 
  -5   4   7      134.61      132.25      3.23 o 
  -4   4   7      234.59      225.46      4.92 o 
  -3   4   7       67.55       57.43      2.61 o 
  -2   4   7      455.99      464.18      6.92 o 
  -1   4   7       32.50       22.97      1.11 o 
   0   4   7        1.07        0.61      0.41 o 
   1   4   7       22.71       19.52      1.41 o 
   2   4   7       74.12       80.67      1.97 o 
   3   4   7      425.71      417.16      7.08 o 
   4   4   7       32.18       35.82      1.60 o 
   5   4   7        5.51        4.14      0.91 o 
   6   4   7        0.25        2.22      0.81 o 
   7   4   7       34.12       30.68      1.91 o 
   8   4   7      211.72      219.08      5.42 o 
   9   4   7        0.09        1.32      1.37 o 
  10   4   7       14.15       14.59      2.80 o 
 -10   5   7       19.21       18.33      2.89 o 
  -9   5   7        2.45        3.78      1.22 o 
  -8   5   7        0.08        0.45      1.00 o 
  -7   5   7        7.29        7.61      1.36 o 
  -6   5   7        3.04        4.90      1.06 o 
  -5   5   7      222.69      209.49      4.44 o 
  -4   5   7       88.67       85.45      2.81 o 
  -3   5   7       39.53       39.46      1.81 o 
  -2   5   7       94.41       90.84      3.51 o 
  -1   5   7       61.89       63.79      2.00 o 
   0   5   7       30.53       30.95      1.53 o 
   1   5   7       68.50       58.17      1.77 o 
   2   5   7      120.57      118.30      3.43 o 
   3   5   7       25.08       26.61      1.58 o 
   4   5   7       22.07       19.65      1.37 o 
   5   5   7        0.84        0.88      0.74 o 
   6   5   7       22.02       18.16      1.85 o 
   7   5   7       64.51       45.64      2.85 o 
   8   5   7       10.23        9.99      1.73 o 
   9   5   7       11.79       11.35      1.95 o 
  -9   6   7       28.29       31.50      2.82 o 
  -8   6   7       30.83       33.72      2.29 o 
  -7   6   7        4.67        3.77      1.27 o 
  -6   6   7        8.09        8.88      1.42 o 
  -5   6   7      104.17       98.28      3.14 o 
  -4   6   7       18.82       21.56      1.59 o 
  -3   6   7        1.12        2.87      1.04 o 
  -2   6   7       48.32       44.95      2.79 o 
  -1   6   7        7.53        8.48      1.05 o 
   0   6   7        6.48        7.88      1.05 o 
   1   6   7      464.86      449.78      7.69 o 
   2   6   7      557.84      547.22     11.70 o 
   3   6   7       20.59       20.96      1.53 o 
   4   6   7      457.43      458.88      8.11 o 
   5   6   7        6.73        5.22      1.00 o 
   6   6   7       10.14       13.75      1.37 o 
   7   6   7       18.20       18.14      1.74 o 
   8   6   7       21.77       32.48      2.64 o 
   9   6   7       19.37       19.29      3.68 o 
  -8   7   7       26.45       27.94      2.25 o 
  -7   7   7      190.24      204.81      5.40 o 
  -6   7   7       16.66       17.61      1.81 o 
  -5   7   7       70.41       66.00      3.13 o 
  -4   7   7        6.05        7.77      1.47 o 
  -3   7   7      154.26      141.72      7.11 o 
  -2   7   7       21.46       20.66      1.70 o 
  -1   7   7       17.21       21.43      1.71 o 
   0   7   7        0.13        0.74      0.81 o 
   1   7   7       43.87       43.07      2.40 o 
   2   7   7       22.41       26.36      1.86 o 
   3   7   7       15.29       17.16      1.61 o 
   4   7   7       37.11       38.09      2.15 o 
   5   7   7       73.37       76.65      2.92 o 
   6   7   7       27.32       27.78      1.80 o 
   7   7   7       40.02       42.11      2.84 o 
   8   7   7        2.56        2.47      1.73 o 
  -7   8   7        1.95        1.55      1.31 o 
  -6   8   7      106.35      104.06      4.21 o 
  -5   8   7        0.36        0.92      1.17 o 
  -4   8   7       21.40       26.40      2.25 o 
  -3   8   7        0.28        1.81      1.13 o 
  -2   8   7       37.48       40.86      2.44 o 
  -1   8   7       15.57       14.37      1.78 o 
   0   8   7       55.48       49.84      2.42 o 
   1   8   7        1.06        0.47      0.84 o 
   2   8   7       74.35       75.11      2.90 o 
   3   8   7       22.33       22.90      1.89 o 
   4   8   7       93.10       95.81      3.39 o 
   5   8   7       12.06       16.76      1.71 o 
   6   8   7       96.78      103.05      4.13 o 
  -5   9   7       40.04       47.99      3.03 o 
  -4   9   7        7.96        6.41      1.61 o 
  -3   9   7        3.74        6.61      1.59 o 
  -2   9   7        0.36        0.94      1.19 o 
  -1   9   7        4.26        4.35      1.39 o 
   0   9   7        2.11        2.23      1.31 o 
   1   9   7        1.30        1.52      1.26 o 
   2   9   7        0.58       -0.15      1.00 o 
   3   9   7       11.98       14.38      1.72 o 
   4   9   7        0.38        2.50      1.35 o 
   5   9   7       39.86       49.15      3.02 o 
  -2  10   7        0.55        1.62      1.64 o 
  -1  10   7        0.32       -0.17      1.14 o 
   0  10   7       14.10       17.08      2.12 o 
   1  10   7        9.17       12.75      2.36 o 
   2  10   7        0.87        2.31      1.75 o 
 -11   0   8        8.92        9.56      4.06 o 
 -10   0   8      225.52      246.47     13.27 o 
  -9   0   8        1.00        1.05      1.83 o 
  -8   0   8      505.59      489.67     12.22 o 
  -7   0   8        3.51        5.48      1.67 o 
  -6   0   8      438.91      455.93     11.04 o 
  -5   0   8        2.79        0.79      0.98 o 
  -4   0   8      524.03      502.57     18.15 o 
  -3   0   8     5028.81     5463.38    152.88 o 
  -2   0   8     1351.11     1427.38     28.69 o 
  -1   0   8      785.14      869.88     15.75 o 
   0   0   8       81.55       76.08      3.46 o 
   1   0   8     1153.34     1269.20     22.50 o 
   2   0   8      979.00     1001.64     18.03 o 
   3   0   8      684.04      674.30     12.54 o 
   4   0   8     2121.31     2076.04     42.61 o 
   5   0   8     1063.48     1034.63     22.32 o 
   6   0   8      559.01      537.82     12.77 o 
   7   0   8       71.75       60.56      3.30 o 
   8   0   8      468.75      464.92     11.82 o 
   9   0   8        0.19       -0.17      1.12 o 
  10   0   8       58.36       44.79      3.95 o 
 -11   1   8       22.72       22.95      2.93 o 
 -10   1   8        3.28        1.56      1.34 o 
  -9   1   8       25.73       28.02      2.14 o 
  -8   1   8       17.02       18.30      1.75 o 
  -7   1   8      334.38      333.22      6.87 o 
  -6   1   8      583.37      621.24     11.09 o 
  -5   1   8       30.53       24.33      1.28 o 
  -4   1   8      221.83      249.52      4.56 o 
  -3   1   8     1503.54     1515.74     21.65 o 
  -2   1   8       78.66       65.94      1.67 o 
  -1   1   8      732.27      788.64     10.19 o 
   0   1   8      172.42      175.10      2.83 o 
   1   1   8     2643.38     2811.07     36.85 o 
   2   1   8       41.30       41.53      1.18 o 
   3   1   8       29.23       22.65      1.05 o 
   4   1   8      234.43      226.42      4.40 o 
   5   1   8       46.21       39.29      1.73 o 
   6   1   8      184.79      184.01      4.06 o 
   7   1   8      147.15      150.03      3.69 o 
   8   1   8        6.22        3.85      1.12 o 
   9   1   8       66.53       71.84      2.93 o 
  10   1   8       44.11       44.27      2.79 o 
 -11   2   8        4.52        5.15      3.49 o 
 -10   2   8       22.36       22.54      2.97 o 
  -9   2   8       52.68       47.04      3.01 o 
  -8   2   8       28.45       30.88      2.64 o 
  -7   2   8        2.14        2.95      1.02 o 
  -6   2   8       28.99       32.86      1.83 o 
  -5   2   8       35.83       33.07      1.58 o 
  -4   2   8        4.18        2.02      0.70 o 
  -3   2   8      189.55      168.48      3.04 o 
  -2   2   8       40.64       57.25      1.55 o 
  -1   2   8      776.50      798.63     10.33 o 
   0   2   8      262.10      275.86      4.08 o 
   1   2   8       54.34       61.36      1.76 o 
   2   2   8      520.17      564.45      7.58 o 
   3   2   8       13.20        8.61      0.82 o 
   4   2   8       61.64       49.78      2.40 o 
   5   2   8        6.12        6.96      1.00 o 
   6   2   8        0.02       -0.11      0.76 o 
   7   2   8        1.92        1.46      0.93 o 
   8   2   8       42.49       35.49      2.64 o 
   9   2   8        0.48        0.99      1.06 o 
  10   2   8        3.32        4.88      1.33 o 
 -11   3   8        2.59        3.78      3.38 o 
 -10   3   8        5.22        2.21      1.46 o 
  -9   3   8        0.99        0.48      1.45 o 
  -8   3   8       71.91       68.24      2.89 o 
  -7   3   8       52.04       52.44      2.17 o 
  -6   3   8       71.42       68.20      2.33 o 
  -5   3   8       25.68       27.08      1.57 o 
  -4   3   8        0.12        1.39      0.76 o 
  -3   3   8        0.30        0.42      0.65 o 
  -2   3   8      299.23      315.28      5.00 o 
  -1   3   8      105.20       96.25      2.95 o 
   0   3   8        3.10        3.09      0.47 o 
   1   3   8      828.28     1011.88     13.87 o 
   2   3   8       65.50       65.19      1.64 o 
   3   3   8       15.66       17.16      1.29 o 
   4   3   8       69.63       67.25      2.07 o 
   5   3   8        3.20        2.57      0.82 o 
   6   3   8       32.57       29.21      2.09 o 
   7   3   8      350.48      317.81      7.89 o 
   8   3   8       20.70       17.58      1.69 o 
   9   3   8       73.37       67.26      2.94 o 
  10   3   8        0.82        1.35      1.43 o 
 -10   4   8       48.93       49.81      4.61 o 
  -9   4   8       38.43       32.72      2.34 o 
  -8   4   8       49.40       47.31      2.60 o 
  -7   4   8       48.13       46.76      3.08 o 
  -6   4   8      287.76      294.17      6.26 o 
  -5   4   8       34.85       36.54      1.84 o 
  -4   4   8      207.97      208.64      4.73 o 
  -3   4   8      658.05      683.52     11.89 o 
  -2   4   8      543.67      562.91      8.23 o 
  -1   4   8      646.92      647.93      9.30 o 
   0   4   8      698.18      681.64      9.70 o 
   1   4   8       42.34       54.67      1.65 o 
   2   4   8      382.53      380.62      6.89 o 
   3   4   8      433.16      406.20      7.01 o 
   4   4   8       43.84       33.82      1.60 o 
   5   4   8      488.45      429.48      8.39 o 
   6   4   8      231.17      215.26      5.14 o 
   7   4   8        7.26        8.84      1.29 o 
   8   4   8        1.40        1.52      0.97 o 
   9   4   8       81.61       80.13      3.71 o 
 -10   5   8        3.67        6.87      2.40 o 
  -9   5   8       25.45       31.68      2.70 o 
  -8   5   8        3.85        5.09      1.44 o 
  -7   5   8      184.08      188.50      5.72 o 
  -6   5   8       19.81       24.08      1.62 o 
  -5   5   8       35.22       34.81      1.79 o 
  -4   5   8       17.91       17.50      1.45 o 
  -3   5   8      169.58      168.45      3.77 o 
  -2   5   8       76.34       69.18      3.49 o 
  -1   5   8       11.90       12.56      1.10 o 
   0   5   8       11.50        8.60      1.05 o 
   1   5   8      237.82      230.63      4.99 o 
   2   5   8       18.50       17.06      1.25 o 
   3   5   8      947.42      959.68     14.88 o 
   4   5   8        2.99        4.05      0.87 o 
   5   5   8      210.28      202.17      4.94 o 
   6   5   8       49.93       50.02      2.36 o 
   7   5   8      104.72      118.22      3.72 o 
   8   5   8       21.52       16.78      1.70 o 
   9   5   8       91.94       87.38      5.24 o 
  -9   6   8        0.01        0.08      1.09 o 
  -8   6   8       13.73       11.80      1.63 o 
  -7   6   8       26.42       34.29      2.23 o 
  -6   6   8      105.89      104.84      5.10 o 
  -5   6   8      106.60      109.50      3.14 o 
  -4   6   8      357.65      356.37      6.65 o 
  -3   6   8        8.17        9.34      1.32 o 
  -2   6   8       50.84       40.52      2.41 o 
  -1   6   8        4.17        7.40      1.16 o 
   0   6   8      871.46      833.63     13.01 o 
   1   6   8       61.22       61.72      2.23 o 
   2   6   8      437.54      454.37      8.70 o 
   3   6   8        1.60        3.81      1.08 o 
   4   6   8       37.04       34.83      2.17 o 
   5   6   8      131.10      121.47      4.11 o 
   6   6   8       30.23       32.04      2.03 o 
   7   6   8        0.03        0.02      0.91 o 
   8   6   8        1.05        0.70      1.80 o 
  -8   7   8       11.88       11.29      1.73 o 
  -7   7   8        9.83        9.22      1.57 o 
  -6   7   8        3.24        2.14      1.31 o 
  -5   7   8        3.28        2.85      1.22 o 
  -4   7   8        5.74        4.94      1.29 o 
  -3   7   8       54.74       50.76      2.38 o 
  -2   7   8       37.46       37.62      2.10 o 
  -1   7   8        2.07        3.78      1.12 o 
   0   7   8      225.63      217.49      5.16 o 
   1   7   8      482.90      463.53      8.10 o 
   2   7   8      113.05      102.84      3.30 o 
   3   7   8        4.16        5.12      1.20 o 
   4   7   8       24.79       24.59      1.92 o 
   5   7   8        6.71        9.18      1.34 o 
   6   7   8       17.96       20.29      1.81 o 
   7   7   8        7.96       15.44      2.48 o 
  -7   8   8        0.18       -0.19      1.27 o 
  -6   8   8        3.92        6.22      1.63 o 
  -5   8   8        6.20        7.47      1.62 o 
  -4   8   8       23.79       25.48      2.21 o 
  -3   8   8       23.47       19.92      2.65 o 
  -2   8   8       58.77       57.29      2.89 o 
  -1   8   8        0.58        0.88      1.06 o 
   0   8   8        4.80        5.42      1.22 o 
   1   8   8       48.87       49.50      2.17 o 
   2   8   8       32.12       32.17      2.11 o 
   3   8   8       13.77       14.52      1.62 o 
   4   8   8       45.24       49.83      2.51 o 
   5   8   8        5.56        8.15      1.39 o 
   6   8   8        1.18        3.01      1.49 o 
  -5   9   8       55.89       50.22      3.90 o 
  -4   9   8       20.10       16.46      2.12 o 
  -3   9   8        1.66        0.42      1.23 o 
  -2   9   8        2.79        2.70      1.30 o 
  -1   9   8        1.35        1.98      1.24 o 
   0   9   8       28.57       29.53      2.33 o 
   1   9   8       20.71       20.69      2.56 o 
   2   9   8        4.54        4.34      1.34 o 
   3   9   8       81.62       91.54      3.44 o 
   4   9   8       29.46       39.32      2.44 o 
  -1  10   8       13.98       18.16      2.63 o 
   0  10   8       13.88       13.86      2.07 o 
 -11   1   9        1.40        0.62      2.07 o 
 -10   1   9        3.72        1.44      1.60 o 
  -9   1   9        0.96        1.19      1.44 o 
  -8   1   9        2.40        0.12      1.01 o 
  -7   1   9       45.94       46.76      2.36 o 
  -6   1   9       88.55       83.83      2.89 o 
  -5   1   9        0.13       -0.10      0.66 o 
  -4   1   9       74.46       70.36      2.28 o 
  -3   1   9        0.79        1.23      0.45 o 
  -2   1   9      216.99      202.70      3.24 o 
  -1   1   9      609.22      689.29      9.72 o 
   0   1   9       26.09       27.47      1.02 o 
   1   1   9      217.99      227.48      3.57 o 
   2   1   9        8.50        4.23      0.53 o 
   3   1   9      261.86      250.80      4.25 o 
   4   1   9        3.73        2.41      0.76 o 
   5   1   9       48.72       48.30      1.95 o 
   6   1   9       66.80       63.18      2.31 o 
   7   1   9      202.27      187.08      4.29 o 
   8   1   9       46.44       40.51      2.21 o 
   9   1   9        0.06        1.02      0.99 o 
  10   1   9       18.72       19.76      2.63 o 
 -11   2   9        5.05        2.81      2.05 o 
 -10   2   9        0.52        0.39      1.33 o 
  -9   2   9       15.17       16.20      1.87 o 
  -8   2   9      174.15      168.77      4.58 o 
  -7   2   9      164.40      149.07      4.11 o 
  -6   2   9        1.29       -0.13      0.84 o 
  -5   2   9      246.66      253.61      4.88 o 
  -4   2   9      197.12      204.69      8.42 o 
  -3   2   9     1651.13     1685.26     25.57 o 
  -2   2   9       17.98       13.35      1.07 o 
  -1   2   9       29.00       31.46      1.29 o 
   0   2   9       53.95       43.43      1.27 o 
   1   2   9      790.56      814.51     10.62 o 
   2   2   9       64.87       47.61      1.35 o 
   3   2   9       11.48        7.53      0.75 o 
   4   2   9       45.57       42.79      2.83 o 
   5   2   9      190.41      189.17      4.55 o 
   6   2   9       82.79       77.68      2.81 o 
   7   2   9       19.55       22.49      1.71 o 
   8   2   9       38.65       32.70      2.05 o 
   9   2   9        7.30       11.38      1.54 o 
  10   2   9        0.32        0.27      1.13 o 
 -10   3   9        5.71        6.62      2.42 o 
  -9   3   9       10.87       11.93      1.77 o 
  -8   3   9       82.47       88.92      4.01 o 
  -7   3   9       48.24       47.52      2.10 o 
  -6   3   9      105.70       89.52      3.34 o 
  -5   3   9      112.84      104.58      3.73 o 
  -4   3   9       83.51       92.53      2.82 o 
  -3   3   9        5.74        6.64      0.97 o 
  -2   3   9      171.43      169.95      3.88 o 
  -1   3   9      356.36      362.75      6.10 o 
   0   3   9       84.90       74.71      1.85 o 
   1   3   9        6.51        6.94      0.65 o 
   2   3   9      438.61      435.97      6.65 o 
   3   3   9       46.26       38.68      1.56 o 
   4   3   9      207.79      212.40      4.83 o 
   5   3   9      130.63      124.72      3.64 o 
   6   3   9      109.94       98.99      3.16 o 
   7   3   9        0.19        1.57      1.27 o 
   8   3   9       99.59      100.24      3.99 o 
   9   3   9       71.29       77.24      3.66 o 
  10   3   9        4.01        4.72      2.57 o 
 -10   4   9        9.52       13.04      1.96 o 
  -9   4   9       10.65       12.01      1.83 o 
  -8   4   9       78.42       77.96      3.03 o 
  -7   4   9       10.33       10.85      1.39 o 
  -6   4   9        0.18        0.02      0.92 o 
  -5   4   9       53.24       53.29      2.14 o 
  -4   4   9       66.81       60.59      2.25 o 
  -3   4   9        1.21        1.34      1.10 o 
  -2   4   9       91.45       92.13      2.50 o 
  -1   4   9      105.01       92.51      2.21 o 
   0   4   9       79.70       69.80      2.10 o 
   1   4   9      478.35      492.71     10.23 o 
   2   4   9        0.44        2.22      0.72 o 
   3   4   9       70.65       71.52      3.11 o 
   4   4   9      178.88      173.61      4.31 o 
   5   4   9        9.25        4.85      1.35 o 
   6   4   9        0.01        0.28      0.79 o 
   7   4   9       72.45       66.39      2.75 o 
   8   4   9        2.16        2.16      1.02 o 
   9   4   9       18.57       22.48      3.26 o 
  -9   5   9        1.68        3.49      1.88 o 
  -8   5   9       45.15       43.54      2.56 o 
  -7   5   9       33.71       35.38      3.93 o 
  -6   5   9       72.65       72.25      2.53 o 
  -5   5   9       15.30       14.45      1.37 o 
  -4   5   9        2.28        2.31      0.92 o 
  -3   5   9        0.02        0.11      0.84 o 
  -2   5   9        2.40        0.88      1.08 o 
  -1   5   9      212.13      192.29      4.50 o 
   0   5   9       45.40       45.63      1.85 o 
   1   5   9      273.79      260.44      5.75 o 
   2   5   9       77.65       70.81      2.57 o 
   3   5   9      167.39      166.88      4.24 o 
   4   5   9       48.02       43.55      1.89 o 
   5   5   9        5.90        5.19      0.98 o 
   6   5   9       18.08       19.91      1.71 o 
   7   5   9       19.83       15.42      1.64 o 
   8   5   9        9.59       10.05      1.44 o 
   9   5   9       23.67       16.89      3.22 o 
  -9   6   9        0.40        1.11      1.49 o 
  -8   6   9       86.93       88.99      3.76 o 
  -7   6   9       51.02       48.70      2.55 o 
  -6   6   9        5.71        7.46      1.21 o 
  -5   6   9       25.09       24.85      1.71 o 
  -4   6   9       21.31       18.44      1.69 o 
  -3   6   9       10.52        9.79      1.37 o 
  -2   6   9      156.91      158.71      4.21 o 
  -1   6   9       54.42       50.81      2.31 o 
   0   6   9       15.97       20.64      1.40 o 
   1   6   9      514.64      487.53      8.35 o 
   2   6   9      401.64      407.22      8.06 o 
   3   6   9       55.06       58.29      2.99 o 
   4   6   9        3.60        4.67      1.23 o 
   5   6   9       34.45       33.45      3.30 o 
   6   6   9        4.74        3.99      1.18 o 
   7   6   9        1.14        3.11      1.11 o 
   8   6   9        5.98        7.42      1.83 o 
  -8   7   9       33.43       36.31      2.98 o 
  -7   7   9        5.84        8.43      2.15 o 
  -6   7   9        1.66        1.03      1.53 o 
  -5   7   9       31.12       29.12      2.43 o 
  -4   7   9        1.03       -0.13      0.94 o 
  -3   7   9       20.16       18.41      1.76 o 
  -2   7   9        7.21        5.99      1.25 o 
  -1   7   9      331.66      319.67     10.95 o 
   0   7   9      321.47      339.13      8.09 o 
   1   7   9       18.11       20.77      2.92 o 
   2   7   9       79.33       85.75      3.61 o 
   3   7   9       16.30       17.81      1.69 o 
   4   7   9       64.63       65.12      2.76 o 
   5   7   9       44.62       46.97      2.84 o 
   6   7   9       17.91       22.37      2.13 o 
   7   7   9       86.02       90.65      4.76 o 
  -6   8   9        0.64        3.81      1.45 o 
  -5   8   9        2.97        6.42      1.56 o 
  -4   8   9       64.67       60.92      3.15 o 
  -3   8   9       56.26       52.41      2.90 o 
  -2   8   9       19.52       18.82      2.37 o 
  -1   8   9       26.64       27.89      2.49 o 
   0   8   9       19.65       22.04      1.87 o 
   1   8   9      260.58      246.41      6.70 o 
   2   8   9       14.26       15.71      1.70 o 
   3   8   9       28.71       32.84      2.15 o 
   4   8   9        2.81        2.26      1.12 o 
   5   8   9        4.06        3.40      1.17 o 
  -4   9   9       13.36       15.34      3.24 o 
  -3   9   9        2.43        3.02      1.49 o 
  -2   9   9       21.76       19.56      2.15 o 
  -1   9   9        4.83        0.56      1.19 o 
   0   9   9       13.04       14.21      1.90 o 
   1   9   9        0.61        0.58      1.38 o 
   2   9   9        9.46        8.00      1.80 o 
   3   9   9        0.04        0.55      1.08 o 
 -11   0  10        8.06        7.19      3.47 o 
 -10   0  10       15.99       14.13      5.33 o 
  -9   0  10        4.95        1.36      2.29 o 
  -8   0  10       85.52       83.52      4.99 o 
  -7   0  10      199.33      173.33      7.08 o 
  -6   0  10      754.86      746.17     20.67 o 
  -5   0  10      639.20      589.23     13.68 o 
  -4   0  10       10.73       14.02      1.39 o 
  -3   0  10       37.71       34.69      1.69 o 
  -2   0  10      641.70      651.60     12.36 o 
  -1   0  10     1654.43     1656.00     29.32 o 
   0   0  10      241.01      249.33      5.56 o 
   1   0  10      325.66      308.62      6.53 o 
   2   0  10       34.32       24.57      1.51 o 
   3   0  10      126.57      127.26      6.46 o 
   4   0  10       85.96       71.78      5.13 o 
   5   0  10      281.00      282.76      7.80 o 
   6   0  10     1112.98     1100.05     24.22 o 
   7   0  10     1199.36     1247.30     27.38 o 
   8   0  10       58.99       52.64      4.17 o 
   9   0  10      139.58      143.36      7.01 o 
  10   0  10       13.30        6.91      2.38 o 
 -11   1  10        2.49        0.65      1.66 o 
 -10   1  10       51.70       60.72      4.52 o 
  -9   1  10        3.70        4.47      1.61 o 
  -8   1  10        0.24       -0.18      1.23 o 
  -7   1  10      153.15      143.02      4.53 o 
  -6   1  10       32.54       28.77      2.17 o 
  -5   1  10      167.98      164.73      6.99 o 
  -4   1  10        1.08       -0.09      0.60 o 
  -3   1  10      385.13      352.85      6.35 o 
  -2   1  10      572.47      609.64      8.73 o 
  -1   1  10      447.49      454.95      6.38 o 
   0   1  10      146.25      130.56      2.45 o 
   1   1  10       56.76       50.25      1.43 o 
   2   1  10      634.30      661.45      8.88 o 
   3   1  10       56.31       46.94      1.77 o 
   4   1  10        6.23        5.97      0.95 o 
   5   1  10      969.03     1003.22     15.62 o 
   6   1  10      624.73      632.58     10.59 o 
   7   1  10        4.80        5.79      1.18 o 
   8   1  10        6.44        5.92      1.26 o 
   9   1  10        0.18        0.45      0.98 o 
  10   1  10       60.95       76.24      3.32 o 
 -10   2  10        0.79       -0.22      1.46 o 
  -9   2  10        2.42        0.87      1.31 o 
  -8   2  10        0.03        0.02      1.13 o 
  -7   2  10        1.93        0.64      1.11 o 
  -6   2  10       99.42       98.04      4.17 o 
  -5   2  10      103.40       97.63      2.78 o 
  -4   2  10      259.51      255.66      7.83 o 
  -3   2  10       19.18       20.27      1.31 o 
  -2   2  10      211.10      220.05      3.87 o 
  -1   2  10      446.03      507.87      7.53 o 
   0   2  10       11.52       10.52      0.73 o 
   1   2  10      343.16      385.47      5.58 o 
   2   2  10      317.81      335.62      5.39 o 
   3   2  10      153.01      156.36      3.12 o 
   4   2  10       78.79       78.35      2.82 o 
   5   2  10      165.33      154.88      4.07 o 
   6   2  10        0.92        0.97      0.89 o 
   7   2  10        7.81        5.78      1.22 o 
   8   2  10       10.27        8.97      1.68 o 
   9   2  10       90.45       90.23      3.44 o 
 -10   3  10       24.26       26.91      2.75 o 
  -9   3  10       13.70       15.03      1.86 o 
  -8   3  10        6.09        7.88      1.97 o 
  -7   3  10       11.93       14.11      1.67 o 
  -6   3  10        3.72        3.17      1.02 o 
  -5   3  10      278.98      274.72      5.38 o 
  -4   3  10       24.53       22.05      1.59 o 
  -3   3  10      243.74      229.43      5.04 o 
  -2   3  10       19.47       21.34      1.34 o 
  -1   3  10       20.67       21.44      1.24 o 
   0   3  10      341.06      349.47      5.55 o 
   1   3  10       22.75       20.17      1.01 o 
   2   3  10       67.55       69.26      2.58 o 
   3   3  10      318.94      305.80      5.61 o 
   4   3  10      237.70      204.30      4.79 o 
   5   3  10        9.31        6.51      1.08 o 
   6   3  10      163.89      138.50      3.95 o 
   7   3  10        9.72        8.20      1.48 o 
   8   3  10        0.29        0.96      0.94 o 
   9   3  10       24.21       31.23      2.67 o 
 -10   4  10        1.90        3.34      1.59 o 
  -9   4  10       41.54       39.59      3.40 o 
  -8   4  10       23.03       23.92      2.12 o 
  -7   4  10        1.99        4.82      1.17 o 
  -6   4  10       50.31       49.59      2.17 o 
  -5   4  10       14.19       14.95      1.40 o 
  -4   4  10       80.46       79.70      2.58 o 
  -3   4  10       11.35       11.93      1.23 o 
  -2   4  10       39.66       43.53      1.80 o 
  -1   4  10       66.35       61.68      1.98 o 
   0   4  10        5.17        5.68      0.88 o 
   1   4  10       10.84       14.58      1.15 o 
   2   4  10        8.36       11.02      1.21 o 
   3   4  10       78.96       81.77      2.48 o 
   4   4  10      133.95      125.96      3.59 o 
   5   4  10        0.51        1.23      0.84 o 
   6   4  10      143.40      123.97      3.76 o 
   7   4  10      253.55      245.48      5.98 o 
   8   4  10       14.36       18.15      1.76 o 
   9   4  10        4.40        7.13      1.61 o 
  -9   5  10        0.36        0.09      2.13 o 
  -8   5  10      123.47      118.46      5.08 o 
  -7   5  10       84.98       83.18      3.16 o 
  -6   5  10      144.58      135.67      4.45 o 
  -5   5  10       59.91       56.39      2.27 o 
  -4   5  10       70.37       68.68      2.44 o 
  -3   5  10      185.58      195.05      4.27 o 
  -2   5  10      366.65      355.40      7.24 o 
  -1   5  10        4.33        4.09      1.05 o 
   0   5  10      330.39      323.15      5.97 o 
   1   5  10      803.73      816.49     18.73 o 
   2   5  10      391.22      381.44      7.58 o 
   3   5  10      106.43       97.37      3.13 o 
   4   5  10      102.37      119.54      3.53 o 
   5   5  10      162.75      138.74      5.36 o 
   6   5  10      310.29      290.17      6.66 o 
   7   5  10       19.49       19.84      3.19 o 
   8   5  10       13.13       12.96      2.59 o 
  -8   6  10        0.03        2.79      1.30 o 
  -7   6  10       11.73       11.98      1.59 o 
  -6   6  10       89.14       91.66      3.01 o 
  -5   6  10       66.47       58.83      5.49 o 
  -4   6  10        0.63        0.29      0.98 o 
  -3   6  10       36.16       32.46      2.02 o 
  -2   6  10      160.96      149.91      5.52 o 
  -1   6  10      153.17      151.92      4.10 o 
   0   6  10       29.58       29.93      1.92 o 
   1   6  10       68.73       63.83      3.39 o 
   2   6  10      234.86      239.95      5.55 o 
   3   6  10      164.89      150.79      4.16 o 
   4   6  10        0.52       -0.06      0.83 o 
   5   6  10        3.29        3.57      1.67 o 
   6   6  10        0.03       -0.15      1.00 o 
   7   6  10       39.39       44.90      2.82 o 
  -7   7  10        7.16        8.71      1.76 o 
  -6   7  10        0.00        0.80      1.15 o 
  -5   7  10        1.12        2.76      1.22 o 
  -4   7  10        9.58        6.52      1.37 o 
  -3   7  10       73.30       66.65      2.83 o 
  -2   7  10      121.34      107.03      3.54 o 
  -1   7  10       50.48       43.42      2.28 o 
   0   7  10        2.91        3.79      1.19 o 
   1   7  10      148.57      139.57      5.57 o 
   2   7  10        2.87        4.57      1.22 o 
   3   7  10        9.53        9.35      1.42 o 
   4   7  10       30.49       27.14      2.02 o 
   5   7  10       25.50       25.62      2.37 o 
   6   7  10       13.68       14.43      1.93 o 
  -6   8  10        1.26        2.99      1.50 o 
  -5   8  10        3.74        4.93      1.51 o 
  -4   8  10        5.47        6.36      1.54 o 
  -3   8  10        0.08        0.77      1.23 o 
  -2   8  10       24.35       17.81      2.04 o 
  -1   8  10        8.17        7.08      1.80 o 
   0   8  10        0.35        0.54      1.17 o 
   1   8  10        0.39        0.00      1.19 o 
   2   8  10        5.05        5.83      1.35 o 
   3   8  10       19.94       23.97      2.00 o 
   4   8  10        0.02        0.62      1.09 o 
   5   8  10        3.14        3.57      1.34 o 
  -3   9  10        9.69        9.95      1.79 o 
  -2   9  10       57.20       47.99      2.92 o 
  -1   9  10        2.55        0.72      1.27 o 
   0   9  10        1.40        1.00      1.62 o 
   1   9  10       36.89       38.53      3.51 o 
   2   9  10        5.34        4.60      1.66 o 
 -10   1  11       17.86       12.87      2.27 o 
  -9   1  11       51.01       45.40      4.28 o 
  -8   1  11        2.00        1.96      1.37 o 
  -7   1  11        1.24        0.76      1.41 o 
  -6   1  11      104.63       99.94      3.26 o 
  -5   1  11        7.55        7.64      1.70 o 
  -4   1  11     1056.74     1106.69     18.10 o 
  -3   1  11      208.72      196.30      6.48 o 
  -2   1  11        0.04        0.39      0.52 o 
  -1   1  11       72.52       76.69      2.08 o 
   0   1  11        8.26       11.89      0.84 o 
   1   1  11       24.85       25.24      1.11 o 
   2   1  11       25.68       24.13      1.20 o 
   3   1  11        8.39        9.94      1.06 o 
   4   1  11       18.83       17.10      1.36 o 
   5   1  11      531.27      527.15      9.09 o 
   6   1  11       30.71       30.60      1.93 o 
   7   1  11        0.13       -0.12      0.81 o 
   8   1  11       94.82       98.50      3.50 o 
   9   1  11       11.85       15.95      1.75 o 
 -10   2  11        0.44        0.95      1.53 o 
  -9   2  11       11.03        9.68      2.35 o 
  -8   2  11        2.64        2.05      1.26 o 
  -7   2  11        3.06        2.24      1.18 o 
  -6   2  11       48.79       40.21      3.68 o 
  -5   2  11      268.52      277.65      5.77 o 
  -4   2  11       64.90       63.10      2.21 o 
  -3   2  11       82.68       75.03      2.51 o 
  -2   2  11       13.75       16.90      1.24 o 
  -1   2  11      312.63      327.98      5.37 o 
   0   2  11        0.41        0.64      0.58 o 
   1   2  11      310.89      314.00      4.81 o 
   2   2  11       14.84       13.77      1.32 o 
   3   2  11      708.59      718.36     10.51 o 
   4   2  11       23.70       23.80      3.61 o 
   5   2  11       96.64       95.10      3.13 o 
   6   2  11       63.98       59.56      2.54 o 
   7   2  11        9.92       11.96      1.47 o 
   8   2  11        7.20        7.32      1.74 o 
   9   2  11       18.88       20.96      2.05 o 
 -10   3  11       20.37       21.64      3.03 o 
  -9   3  11        0.43       -0.19      1.24 o 
  -8   3  11       97.36       92.39      4.35 o 
  -7   3  11        5.79        4.99      1.34 o 
  -6   3  11        7.74       10.10      1.24 o 
  -5   3  11       57.44       54.06      2.66 o 
  -4   3  11      439.94      466.65      9.93 o 
  -3   3  11       73.12       68.52      2.32 o 
  -2   3  11      100.39      101.85      2.73 o 
  -1   3  11        6.93        8.45      0.88 o 
   0   3  11      282.98      272.38      5.20 o 
   1   3  11      178.50      187.60      3.89 o 
   2   3  11       92.64       87.54      2.73 o 
   3   3  11       42.90       43.54      1.75 o 
   4   3  11        1.54        1.85      0.79 o 
   5   3  11      145.95      132.89      3.81 o 
   6   3  11        8.81       11.75      1.41 o 
   7   3  11        0.15        0.60      0.81 o 
   8   3  11       33.26       30.85      2.07 o 
   9   3  11        6.21        7.90      1.73 o 
  -9   4  11       75.46       72.53      4.13 o 
  -8   4  11       63.99       59.86      2.89 o 
  -7   4  11        4.71        5.28      1.24 o 
  -6   4  11       13.50       15.12      1.50 o 
  -5   4  11       60.97       60.28      2.34 o 
  -4   4  11       19.70       23.44      1.77 o 
  -3   4  11       59.87       59.17      2.21 o 
  -2   4  11        2.47        3.24      0.87 o 
  -1   4  11        8.23        8.24      1.13 o 
   0   4  11       75.39       76.30      2.33 o 
   1   4  11       11.07       10.18      1.19 o 
   2   4  11      319.50      314.91      6.54 o 
   3   4  11       31.32       33.73      2.04 o 
   4   4  11       98.50       92.57      3.50 o 
   5   4  11        1.04        1.41      0.85 o 
   6   4  11       13.73       11.76      1.41 o 
   7   4  11      118.35      114.53      4.88 o 
   8   4  11        0.15        0.19      0.93 o 
  -9   5  11        0.01       -0.01      1.81 o 
  -8   5  11        0.07       -0.18      1.23 o 
  -7   5  11        9.21       11.29      1.53 o 
  -6   5  11       69.55       63.54      2.79 o 
  -5   5  11        2.19        0.77      1.03 o 
  -4   5  11      103.70      110.41      3.15 o 
  -3   5  11       39.43       42.79      2.17 o 
  -2   5  11       26.30       30.27      1.88 o 
  -1   5  11       19.14       20.74      2.32 o 
   0   5  11       89.87       93.41      2.70 o 
   1   5  11       17.22       19.49      1.59 o 
   2   5  11       12.71       11.18      1.34 o 
   3   5  11        7.61        7.29      1.21 o 
   4   5  11        0.69        0.20      0.80 o 
   5   5  11       69.56       63.52      3.01 o 
   6   5  11       24.55       24.18      2.65 o 
   7   5  11        1.31        2.57      1.21 o 
   8   5  11        0.01        2.52      1.30 o 
  -8   6  11        4.67        5.42      1.50 o 
  -7   6  11        8.88        7.47      1.33 o 
  -6   6  11        9.79        9.29      1.42 o 
  -5   6  11       52.00       53.76      2.84 o 
  -4   6  11        0.39       -0.13      0.87 o 
  -3   6  11       49.17       51.62      2.49 o 
  -2   6  11       33.66       37.92      2.13 o 
  -1   6  11       38.64       37.01      2.10 o 
   0   6  11      268.83      246.06      5.68 o 
   1   6  11       84.93       93.59      3.64 o 
   2   6  11       24.12       23.12      1.81 o 
   3   6  11       46.38       41.81      2.24 o 
   4   6  11        6.59        4.82      1.19 o 
   5   6  11       44.51       49.67      3.23 o 
   6   6  11       16.93       15.41      1.96 o 
   7   6  11       64.92       79.63      3.70 o 
  -7   7  11        5.58        6.70      1.74 o 
  -6   7  11        4.40        4.56      1.43 o 
  -5   7  11        1.12        2.29      1.15 o 
  -4   7  11       79.42       79.52      3.17 o 
  -3   7  11       67.50       63.48      2.82 o 
  -2   7  11        9.78       10.44      1.54 o 
  -1   7  11       63.60       52.13      2.57 o 
   0   7  11       74.82       75.25      3.38 o 
   1   7  11      145.85      129.81      4.49 o 
   2   7  11       99.90      102.78      4.65 o 
   3   7  11        7.77        8.03      1.60 o 
   4   7  11       97.87      105.15      4.19 o 
   5   7  11        1.52        2.20      1.25 o 
   6   7  11       17.08       21.16      2.70 o 
  -5   8  11       15.09       19.89      2.19 o 
  -4   8  11        0.16       -0.17      1.13 o 
  -3   8  11       22.17       21.14      2.17 o 
  -2   8  11        4.21        7.39      1.45 o 
  -1   8  11       12.68       11.10      1.58 o 
   0   8  11        1.38        3.36      1.43 o 
   1   8  11        5.47        7.26      1.72 o 
   2   8  11        1.72        0.70      1.25 o 
   3   8  11        0.87        3.41      1.21 o 
   4   8  11        4.78        7.17      1.61 o 
  -2   9  11        7.58        7.68      1.69 o 
  -1   9  11        0.38        0.51      1.59 o 
   0   9  11        4.66        3.22      1.67 o 
   1   9  11        6.54        5.05      1.74 o 
 -10   0  12       17.73       13.98      3.12 o 
  -9   0  12      219.26      199.45     12.28 o 
  -8   0  12       12.63       14.21      2.91 o 
  -7   0  12       55.53       60.34      4.37 o 
  -6   0  12       31.54       26.05      3.13 o 
  -5   0  12        1.47        0.20      1.43 o 
  -4   0  12       57.95       51.36      3.66 o 
  -3   0  12      295.38      308.06     17.43 o 
  -2   0  12      136.51      139.47      7.50 o 
  -1   0  12      129.94      140.35      3.85 o 
   0   0  12      399.53      402.45     13.25 o 
   1   0  12      297.73      307.66     12.67 o 
   2   0  12       14.79       12.66      1.64 o 
   3   0  12     1002.99     1032.46     23.44 o 
   4   0  12      414.60      420.03     10.67 o 
   5   0  12        2.97        4.31      1.47 o 
   6   0  12       75.41       74.39      4.25 o 
   7   0  12       43.41       50.16      3.19 o 
   8   0  12        0.81        1.64      1.57 o 
   9   0  12        0.37        0.00      2.59 o 
 -10   1  12        0.25       -0.23      1.51 o 
  -9   1  12       18.75       13.50      2.69 o 
  -8   1  12       63.42       63.26      3.72 o 
  -7   1  12      100.09       97.09      3.79 o 
  -6   1  12        2.64        0.57      1.23 o 
  -5   1  12       88.37       92.23      3.47 o 
  -4   1  12        0.13        1.44      0.74 o 
  -3   1  12        1.88        0.89      0.95 o 
  -2   1  12       57.74       58.65      2.05 o 
  -1   1  12       46.71       55.88      1.99 o 
   0   1  12      231.41      229.05      3.85 o 
   1   1  12       56.64       62.55      1.72 o 
   2   1  12      272.35      279.93      5.20 o 
   3   1  12      383.90      390.70      7.02 o 
   4   1  12      298.49      305.94      5.92 o 
   5   1  12        0.22        0.25      0.80 o 
   6   1  12      146.46      142.07      4.11 o 
   7   1  12       87.09       89.88      4.50 o 
   8   1  12       30.48       29.42      2.07 o 
   9   1  12        5.27        7.61      2.13 o 
 -10   2  12        0.50        2.43      1.78 o 
  -9   2  12        0.98        0.02      1.45 o 
  -8   2  12        2.79        2.25      1.47 o 
  -7   2  12        7.99        7.95      1.65 o 
  -6   2  12        3.11        3.75      1.21 o 
  -5   2  12       17.36       18.63      1.47 o 
  -4   2  12      283.08      282.65      5.99 o 
  -3   2  12       72.36       75.98      2.42 o 
  -2   2  12       92.00       92.99      3.08 o 
  -1   2  12       94.10       95.65      2.38 o 
   0   2  12        7.86        5.70      0.90 o 
   1   2  12       35.07       35.74      1.46 o 
   2   2  12       18.28       15.10      1.05 o 
   3   2  12       16.17       15.98      1.55 o 
   4   2  12        0.11       -0.12      0.83 o 
   5   2  12       32.06       27.85      1.86 o 
   6   2  12        8.90        9.49      1.37 o 
   7   2  12        0.04       -0.16      1.08 o 
   8   2  12        1.74        2.03      1.11 o 
   9   2  12        0.27       -0.07      1.54 o 
  -9   3  12        0.41       -0.22      1.47 o 
  -8   3  12       15.88       18.48      2.86 o 
  -7   3  12        2.01        1.20      1.16 o 
  -6   3  12       36.17       33.40      2.06 o 
  -5   3  12        7.56        5.65      1.11 o 
  -4   3  12       74.97       66.11      2.57 o 
  -3   3  12       16.55       14.87      1.32 o 
  -2   3  12       54.43       58.95      2.11 o 
  -1   3  12      155.35      160.16      3.30 o 
   0   3  12       46.39       50.29      1.73 o 
   1   3  12       28.32       24.00      1.58 o 
   2   3  12        7.73        9.54      1.19 o 
   3   3  12       33.23       26.35      1.91 o 
   4   3  12       19.24       20.32      1.55 o 
   5   3  12      118.56      113.53      3.52 o 
   6   3  12       21.26       21.49      2.14 o 
   7   3  12        2.97        3.39      1.06 o 
   8   3  12       18.19       16.47      1.76 o 
  -9   4  12        8.10        7.42      1.71 o 
  -8   4  12       14.26       16.50      2.32 o 
  -7   4  12       31.16       31.00      2.34 o 
  -6   4  12        2.37        2.13      1.05 o 
  -5   4  12       41.30       36.85      1.94 o 
  -4   4  12      126.34      125.84      3.40 o 
  -3   4  12      136.15      128.78      5.25 o 
  -2   4  12       44.14       38.13      1.77 o 
  -1   4  12       89.32       89.06      2.94 o 
   0   4  12       13.78       12.42      1.16 o 
   1   4  12      186.78      188.89      4.91 o 
   2   4  12      104.49       96.59      3.08 o 
   3   4  12      119.62      101.49      3.50 o 
   4   4  12      236.31      223.18      6.04 o 
   5   4  12      172.09      176.74      5.33 o 
   6   4  12        0.52        1.96      0.93 o 
   7   4  12        6.42        5.90      1.21 o 
   8   4  12       33.36       41.60      3.83 o 
  -8   5  12       47.91       47.06      2.78 o 
  -7   5  12       44.02       43.99      2.65 o 
  -6   5  12        5.54        8.75      1.51 o 
  -5   5  12        2.83        1.51      0.95 o 
  -4   5  12       54.14       52.79      3.00 o 
  -3   5  12       97.24       98.73      3.31 o 
  -2   5  12       34.21       34.67      2.02 o 
  -1   5  12        7.49        9.84      1.33 o 
   0   5  12        1.15        0.05      0.83 o 
   1   5  12       18.35       20.19      1.76 o 
   2   5  12      234.62      229.15      5.63 o 
   3   5  12       41.34       41.96      2.47 o 
   4   5  12       45.73       46.14      3.08 o 
   5   5  12        1.56        1.38      1.43 o 
   6   5  12        3.70        8.90      1.54 o 
   7   5  12        4.34        6.47      1.49 o 
  -7   6  12        0.76        1.25      1.67 o 
  -6   6  12        0.09        0.10      1.01 o 
  -5   6  12       80.23       76.72      3.38 o 
  -4   6  12       35.06       35.49      2.22 o 
  -3   6  12       11.67       12.41      1.58 o 
  -2   6  12       25.95       25.45      2.80 o 
  -1   6  12      218.38      200.26      5.06 o 
   0   6  12       14.83       16.57      1.87 o 
   1   6  12      110.65      104.29      4.16 o 
   2   6  12       22.44       20.55      1.76 o 
   3   6  12       84.25       77.25      3.04 o 
   4   6  12       82.10       71.82      4.28 o 
   5   6  12       25.36       27.69      3.96 o 
   6   6  12       13.07       17.80      2.13 o 
  -6   7  12       24.66       23.88      2.31 o 
  -5   7  12        6.69        5.49      1.60 o 
  -4   7  12       16.07       15.49      1.81 o 
  -3   7  12        7.88        8.16      1.49 o 
  -2   7  12        0.00        0.98      0.99 o 
  -1   7  12       66.77       65.44      2.82 o 
   0   7  12       41.39       43.03      2.72 o 
   1   7  12       34.91       29.20      3.82 o 
   2   7  12        0.10        0.11      1.02 o 
   3   7  12        4.08        3.62      1.23 o 
   4   7  12        0.21        1.51      1.16 o 
   5   7  12        4.72        3.47      1.29 o 
  -4   8  12        1.08        0.72      1.22 o 
  -3   8  12       40.16       38.60      2.47 o 
  -2   8  12       15.64       18.17      1.96 o 
  -1   8  12       10.66       12.62      1.96 o 
   0   8  12        4.12        6.75      1.63 o 
   1   8  12       17.05       14.37      2.09 o 
   2   8  12       53.82       55.17      3.82 o 
   3   8  12       42.74       52.80      3.59 o 
  -9   1  13        0.28       -0.24      1.61 o 
  -8   1  13       31.80       27.64      2.59 o 
  -7   1  13       32.34       27.50      2.45 o 
  -6   1  13        9.64        9.22      1.63 o 
  -5   1  13        0.21       -0.16      1.08 o 
  -4   1  13       22.21       24.65      1.91 o 
  -3   1  13        1.85        3.75      0.91 o 
  -2   1  13        7.13        7.20      1.17 o 
  -1   1  13       71.17       72.15      2.39 o 
   0   1  13        0.37        0.61      0.66 o 
   1   1  13       16.05       19.02      1.19 o 
   2   1  13       11.88       15.45      1.25 o 
   3   1  13       96.95       95.03      3.13 o 
   4   1  13       30.23       30.28      1.74 o 
   5   1  13      287.47      294.51      6.77 o 
   6   1  13       15.21       19.00      1.79 o 
   7   1  13        6.93        7.14      1.31 o 
   8   1  13        0.85        2.36      1.16 o 
  -9   2  13       31.72       26.87      2.81 o 
  -8   2  13      112.29      106.03      4.93 o 
  -7   2  13        0.00       -0.22      1.50 o 
  -6   2  13      118.04      118.85      4.73 o 
  -5   2  13       62.94       64.01      3.04 o 
  -4   2  13      657.67      639.74     12.75 o 
  -3   2  13       20.63       25.21      1.58 o 
  -2   2  13        7.32        6.39      1.05 o 
  -1   2  13       48.57       49.85      2.53 o 
   0   2  13       99.42       94.37      2.99 o 
   1   2  13        0.38        0.28      0.68 o 
   2   2  13        7.10        5.09      1.13 o 
   3   2  13        1.22        1.45      0.80 o 
   4   2  13       88.56       90.74      3.03 o 
   5   2  13      202.04      206.69      6.30 o 
   6   2  13       48.07       52.49      2.84 o 
   7   2  13       23.49       24.54      2.43 o 
   8   2  13       12.67       14.21      1.76 o 
  -9   3  13        1.68        0.26      1.72 o 
  -8   3  13        4.66        5.00      1.93 o 
  -7   3  13       21.77       22.03      2.05 o 
  -6   3  13       31.60       31.28      2.15 o 
  -5   3  13       51.11       53.25      2.24 o 
  -4   3  13       10.46       10.62      1.37 o 
  -3   3  13       17.97       17.49      2.05 o 
  -2   3  13       16.73       14.59      1.29 o 
  -1   3  13      193.15      200.59      4.29 o 
   0   3  13       50.20       52.56      1.99 o 
   1   3  13      163.59      165.60      4.16 o 
   2   3  13       18.70       19.12      2.23 o 
   3   3  13      109.67      107.53      3.77 o 
   4   3  13       21.92       21.40      1.88 o 
   5   3  13      121.62      115.79      4.11 o 
   6   3  13        2.11        3.62      1.10 o 
   7   3  13       15.52       12.98      1.59 o 
   8   3  13        0.13        0.52      1.01 o 
  -8   4  13       17.50       18.30      2.32 o 
  -7   4  13        4.48        5.90      1.46 o 
  -6   4  13       14.34       14.09      1.54 o 
  -5   4  13        7.08        7.82      1.28 o 
  -4   4  13        3.67        3.75      1.08 o 
  -3   4  13        1.24        0.99      0.88 o 
  -2   4  13       12.12       10.79      1.31 o 
  -1   4  13        0.11       -0.12      0.77 o 
   0   4  13      295.75      304.75      7.55 o 
   1   4  13       58.78       54.11      2.65 o 
   2   4  13        2.61        2.77      0.90 o 
   3   4  13       55.91       53.33      3.54 o 
   4   4  13       55.49       47.07      2.62 o 
   5   4  13        2.85        2.49      1.07 o 
   6   4  13       40.90       39.80      2.97 o 
   7   4  13       21.87       28.02      2.26 o 
  -8   5  13        1.63        2.94      1.54 o 
  -7   5  13        0.66        0.66      1.30 o 
  -6   5  13        0.00       -0.14      1.16 o 
  -5   5  13       11.14        8.91      1.28 o 
  -4   5  13        2.09        3.09      1.40 o 
  -3   5  13       61.26       61.13      2.66 o 
  -2   5  13       25.80       26.09      1.87 o 
  -1   5  13       10.28        6.42      1.54 o 
   0   5  13        4.64        3.04      1.18 o 
   1   5  13       33.88       27.67      1.88 o 
   2   5  13        0.45        0.98      0.91 o 
   3   5  13        7.71        6.42      1.60 o 
   4   5  13       12.28       15.58      1.84 o 
   5   5  13        9.94       12.11      1.75 o 
   6   5  13        0.59        1.44      1.21 o 
  -7   6  13        4.76        6.68      1.95 o 
  -6   6  13        3.27        4.75      1.30 o 
  -5   6  13        7.58        7.78      1.49 o 
  -4   6  13        5.47        5.20      1.25 o 
  -3   6  13       39.28       35.23      2.51 o 
  -2   6  13       28.20       26.64      1.98 o 
  -1   6  13       15.58       19.15      2.12 o 
   0   6  13      260.30      248.74      6.70 o 
   1   6  13       62.10       50.38      2.83 o 
   2   6  13        5.75        5.71      1.21 o 
   3   6  13       14.66       21.38      1.89 o 
   4   6  13       18.57       22.76      2.41 o 
   5   6  13        4.07        6.05      1.48 o 
  -5   7  13       22.92       24.20      2.33 o 
  -4   7  13        0.29       -0.16      1.08 o 
  -3   7  13        7.43        8.78      1.64 o 
  -2   7  13      122.20      117.70      3.93 o 
  -1   7  13      109.81      117.43      5.92 o 
   0   7  13       21.27       20.77      2.23 o 
   1   7  13        6.39       11.76      2.30 o 
   2   7  13        0.57       -0.19      1.25 o 
   3   7  13        9.95       12.20      1.67 o 
   4   7  13        0.95        3.51      1.34 o 
  -3   8  13        1.96        2.94      1.49 o 
  -2   8  13        5.68        7.47      1.54 o 
  -1   8  13       16.62       18.46      2.29 o 
   0   8  13      153.71      131.33      4.90 o 
   1   8  13        1.24        3.24      1.51 o 
   2   8  13       87.60      101.62      6.51 o 
  -9   0  14       47.03       28.52      5.34 o 
  -8   0  14       50.33       35.71      3.96 o 
  -7   0  14       64.85       59.11      4.43 o 
  -6   0  14       10.87        9.99      2.49 o 
  -5   0  14       33.30       35.53      3.49 o 
  -4   0  14      120.31      122.64      5.81 o 
  -3   0  14       13.84       12.40      2.30 o 
  -2   0  14      180.58      169.20      6.81 o 
  -1   0  14      229.52      239.60      6.76 o 
   0   0  14      266.40      270.40     10.80 o 
   1   0  14       70.76       72.92      4.17 o 
   2   0  14        4.65        5.82      1.37 o 
   3   0  14      345.94      358.00     14.76 o 
   4   0  14        3.96        3.45      1.42 o 
   5   0  14      733.09      765.40     18.07 o 
   6   0  14      107.95      113.74      9.54 o 
   7   0  14        8.46       10.55      2.36 o 
   8   0  14      123.65      130.63      6.91 o 
  -9   1  14        3.37        1.01      1.70 o 
  -8   1  14       52.27       50.50      5.31 o 
  -7   1  14        8.98        9.05      1.86 o 
  -6   1  14        3.78        3.61      1.43 o 
  -5   1  14        0.34        0.53      1.19 o 
  -4   1  14      181.52      178.67      5.11 o 
  -3   1  14      419.48      420.33      8.99 o 
  -2   1  14        4.12        2.43      0.73 o 
  -1   1  14       44.92       50.36      1.81 o 
   0   1  14        4.19        3.96      0.95 o 
   1   1  14      458.93      473.95      8.15 o 
   2   1  14      101.65      102.24      2.86 o 
   3   1  14       85.19       83.28      2.89 o 
   4   1  14       74.38       68.90      2.71 o 
   5   1  14       93.58       90.48      3.24 o 
   6   1  14        9.58       10.97      1.46 o 
   7   1  14       23.36       27.71      3.61 o 
   8   1  14        3.69        2.43      2.11 o 
  -9   2  14       10.85       11.57      2.32 o 
  -8   2  14        0.12        0.18      1.46 o 
  -7   2  14        1.30       -0.20      1.33 o 
  -6   2  14        1.98        1.23      1.37 o 
  -5   2  14       87.84       76.81      3.37 o 
  -4   2  14        3.69        5.24      1.16 o 
  -3   2  14       18.30       15.99      1.39 o 
  -2   2  14       13.64       16.25      1.33 o 
  -1   2  14        2.44        2.87      0.78 o 
   0   2  14       90.67       93.64      2.51 o 
   1   2  14        4.57        5.60      1.02 o 
   2   2  14       40.44       41.45      3.14 o 
   3   2  14        0.02       -0.12      0.78 o 
   4   2  14      152.52      150.72      4.75 o 
   5   2  14        8.72        8.26      1.26 o 
   6   2  14        1.25       -0.04      0.89 o 
   7   2  14       26.82       34.47      2.53 o 
  -8   3  14        0.98        0.99      1.61 o 
  -7   3  14        0.39       -0.19      1.29 o 
  -6   3  14        8.88        8.47      1.74 o 
  -5   3  14        0.51        0.64      0.98 o 
  -4   3  14       10.99       10.88      1.83 o 
  -3   3  14       14.83       16.11      1.44 o 
  -2   3  14       11.18       10.48      1.24 o 
  -1   3  14       35.77       41.80      1.93 o 
   0   3  14        5.51        4.62      1.01 o 
   1   3  14       32.87       32.62      1.88 o 
   2   3  14       26.79       26.58      1.97 o 
   3   3  14       59.02       59.40      2.86 o 
   4   3  14       23.96       24.80      2.03 o 
   5   3  14       84.48       74.74      3.30 o 
   6   3  14        3.57        4.31      1.25 o 
   7   3  14        4.46        5.02      1.35 o 
  -8   4  14        0.31        0.77      1.74 o 
  -7   4  14        8.59        7.73      2.17 o 
  -6   4  14        6.70        5.98      1.92 o 
  -5   4  14       32.29       29.24      2.38 o 
  -4   4  14        1.34        1.83      1.00 o 
  -3   4  14        1.25        1.29      0.93 o 
  -2   4  14       60.47       60.88      2.58 o 
  -1   4  14        1.27        2.28      1.01 o 
   0   4  14       23.81       22.47      1.97 o 
   1   4  14        1.52       -0.09      0.91 o 
   2   4  14       29.66       31.09      1.96 o 
   3   4  14       42.23       38.08      2.40 o 
   4   4  14       12.87       11.10      1.56 o 
   5   4  14       33.97       33.91      3.06 o 
   6   4  14       34.82       33.73      4.00 o 
  -7   5  14       15.25       17.30      2.10 o 
  -6   5  14        3.30        4.73      1.56 o 
  -5   5  14        1.09        0.93      1.04 o 
  -4   5  14       50.16       51.74      2.58 o 
  -3   5  14       51.66       56.39      3.83 o 
  -2   5  14        2.34        3.10      1.10 o 
  -1   5  14       20.82       18.38      1.70 o 
   0   5  14      148.98      135.99      4.53 o 
   1   5  14      174.97      167.45      5.14 o 
   2   5  14        9.42        7.00      1.29 o 
   3   5  14        0.40        0.05      1.14 o 
   4   5  14       81.82       75.17      3.44 o 
   5   5  14       88.61       89.41      4.02 o 
   6   5  14        9.12        9.97      1.97 o 
  -6   6  14       14.53       17.11      1.81 o 
  -5   6  14       11.17       12.59      1.66 o 
  -4   6  14       14.69       16.27      1.84 o 
  -3   6  14       38.68       39.16      2.33 o 
  -2   6  14       20.88       27.13      2.18 o 
  -1   6  14        2.14        0.27      1.11 o 
   0   6  14       22.19       17.07      2.02 o 
   1   6  14        1.93        0.13      1.12 o 
   2   6  14       56.24       58.76      3.14 o 
   3   6  14        8.34        9.70      1.99 o 
   4   6  14       33.80       44.99      2.87 o 
   5   6  14       19.14       19.11      2.57 o 
  -4   7  14       41.96       39.86      2.57 o 
  -3   7  14       36.75       27.85      2.23 o 
  -2   7  14       26.28       24.42      2.41 o 
  -1   7  14       25.28       28.64      3.23 o 
   0   7  14       78.16       73.24      3.55 o 
   1   7  14        0.24        0.74      1.28 o 
   2   7  14       11.65       15.17      2.08 o 
   3   7  14        6.16        3.91      1.95 o 
  -8   1  15        0.17        2.20      1.69 o 
  -7   1  15       12.08       11.95      2.04 o 
  -6   1  15        0.74       -0.26      1.72 o 
  -5   1  15      173.16      170.32      5.18 o 
  -4   1  15      129.60      128.86      5.12 o 
  -3   1  15        0.30        1.15      0.95 o 
  -2   1  15        0.17       -0.13      0.86 o 
  -1   1  15        0.40        0.75      0.70 o 
   0   1  15        0.04        0.67      0.77 o 
   1   1  15        6.10        7.03      1.16 o 
   2   1  15       33.00       31.28      1.90 o 
   3   1  15        2.04        3.28      1.05 o 
   4   1  15      133.44      137.26      4.53 o 
   5   1  15        0.97        1.23      0.98 o 
   6   1  15        0.00       -0.14      0.96 o 
   7   1  15       40.63       45.57      2.56 o 
  -8   2  15        0.39        0.71      1.52 o 
  -7   2  15        5.38        3.96      1.69 o 
  -6   2  15       90.69       95.39      4.89 o 
  -5   2  15        9.53       12.57      1.83 o 
  -4   2  15       13.80       15.91      1.96 o 
  -3   2  15        0.00       -0.09      0.92 o 
  -2   2  15       15.83       17.95      1.46 o 
  -1   2  15        6.73        4.96      1.32 o 
   0   2  15       94.72      104.40      3.47 o 
   1   2  15        0.63        0.26      0.70 o 
   2   2  15       78.57       80.00      3.20 o 
   3   2  15       84.51       82.87      5.30 o 
   4   2  15      170.31      171.58      5.24 o 
   5   2  15       51.32       53.54      2.87 o 
   6   2  15        7.39       11.60      1.66 o 
   7   2  15       12.68       10.98      1.51 o 
  -8   3  15        8.68        8.12      2.08 o 
  -7   3  15       22.26       25.39      2.51 o 
  -6   3  15        2.53        2.77      2.19 o 
  -5   3  15       77.86       75.63      3.40 o 
  -4   3  15       26.54       22.81      2.21 o 
  -3   3  15       35.99       34.36      1.92 o 
  -2   3  15        9.11        8.64      1.23 o 
  -1   3  15       47.36       56.19      5.14 o 
   0   3  15       83.07       77.34      3.22 o 
   1   3  15        1.35        0.29      0.85 o 
   2   3  15       19.44       17.00      1.74 o 
   3   3  15        6.66        9.71      1.82 o 
   4   3  15       86.99       83.14      3.52 o 
   5   3  15        7.41        9.66      1.62 o 
   6   3  15        2.58        3.78      1.17 o 
  -7   4  15        3.36        4.68      1.73 o 
  -6   4  15        0.34        0.69      1.24 o 
  -5   4  15        4.94        5.53      1.21 o 
  -4   4  15       14.12       12.36      1.89 o 
  -3   4  15       33.02       29.31      2.29 o 
  -2   4  15       43.78       45.33      2.32 o 
  -1   4  15        6.22        4.43      1.34 o 
   0   4  15      182.63      188.95      5.52 o 
   1   4  15       12.79       11.82      1.42 o 
   2   4  15       15.70       19.44      2.29 o 
   3   4  15       11.52       10.08      1.58 o 
   4   4  15        1.05        0.44      0.97 o 
   5   4  15       12.53       13.97      1.84 o 
   6   4  15        4.51        6.35      1.85 o 
  -6   5  15        6.48        6.40      2.73 o 
  -5   5  15       19.71       23.00      2.40 o 
  -4   5  15       41.79       44.25      2.57 o 
  -3   5  15        3.05        3.16      1.16 o 
  -2   5  15        0.19       -0.14      0.90 o 
  -1   5  15        2.94        1.73      1.20 o 
   0   5  15        2.94        2.90      1.25 o 
   1   5  15        4.29        4.47      1.72 o 
   2   5  15       11.10       13.91      2.30 o 
   3   5  15        4.87        5.68      1.35 o 
   4   5  15        4.08        3.49      1.48 o 
   5   5  15       10.43        9.15      1.79 o 
  -5   6  15        2.53        3.51      1.39 o 
  -4   6  15       27.22       34.29      2.77 o 
  -3   6  15       21.03       25.83      2.10 o 
  -2   6  15       18.77       18.45      2.64 o 
  -1   6  15       26.91       18.27      2.15 o 
   0   6  15       18.30       27.14      3.09 o 
   1   6  15        0.12        0.29      1.14 o 
   2   6  15        0.80        3.57      1.39 o 
   3   6  15        7.33        9.80      2.92 o 
  -2   7  15        3.67        3.80      1.60 o 
  -1   7  15       37.37       46.25      3.03 o 
   0   7  15       52.47       50.27      3.84 o 
   1   7  15        2.60        0.94      1.47 o 
  -8   0  16        1.17        0.42      5.02 o 
  -7   0  16        0.17       -0.23      1.51 o 
  -6   0  16        6.14        7.33      2.61 o 
  -5   0  16       18.03       22.19      3.18 o 
  -4   0  16      262.72      302.27     10.66 o 
  -3   0  16       10.11        7.98      2.15 o 
  -2   0  16       43.71       47.63      3.24 o 
  -1   0  16        5.28        4.97      1.43 o 
   0   0  16       31.05       27.13      3.94 o 
   1   0  16        4.16        5.83      3.14 o 
   2   0  16      198.69      192.40     10.22 o 
   3   0  16       91.29       96.99      4.31 o 
   4   0  16      106.88      104.01      7.45 o 
   5   0  16       73.68       78.40      5.16 o 
   6   0  16        4.69        5.92      1.96 o 
  -8   1  16       10.39        6.41      2.62 o 
  -7   1  16        0.17       -0.26      1.72 o 
  -6   1  16        0.07        0.08      1.39 o 
  -5   1  16       37.45       36.24      2.54 o 
  -4   1  16        1.50        0.40      1.29 o 
  -3   1  16        0.50        0.58      1.30 o 
  -2   1  16       20.05       25.84      1.84 o 
  -1   1  16        4.71        5.32      1.00 o 
   0   1  16       89.91       98.12      3.18 o 
   1   1  16      175.77      188.51      4.79 o 
   2   1  16       49.99       45.33      2.31 o 
   3   1  16       95.32      104.87      3.94 o 
   4   1  16       87.58       94.31      3.73 o 
   5   1  16      121.71      132.25      5.89 o 
   6   1  16       16.63       21.38      1.94 o 
  -7   2  16        6.20        4.54      1.94 o 
  -6   2  16       17.84       18.52      2.27 o 
  -5   2  16       64.35       61.48      3.19 o 
  -4   2  16        9.47        9.32      1.71 o 
  -3   2  16       27.19       27.71      1.94 o 
  -2   2  16       13.73       12.72      1.48 o 
  -1   2  16        8.69        9.32      1.65 o 
   0   2  16        2.84        3.20      1.06 o 
   1   2  16        1.26        2.53      1.04 o 
   2   2  16       19.90       20.40      2.69 o 
   3   2  16        0.88        0.71      0.98 o 
   4   2  16        0.00        1.43      1.68 o 
   5   2  16       53.11       53.14      3.18 o 
   6   2  16        0.82        1.76      1.09 o 
  -7   3  16        4.34        6.81      1.78 o 
  -6   3  16        0.00       -0.20      1.36 o 
  -5   3  16        8.75        6.25      1.66 o 
  -4   3  16        0.40        0.13      1.09 o 
  -3   3  16       15.14       19.61      2.09 o 
  -2   3  16       38.50       43.64      2.49 o 
  -1   3  16        2.37        1.25      1.34 o 
   0   3  16       32.84       31.32      2.25 o 
   1   3  16       16.97       19.46      3.57 o 
   2   3  16        0.08       -0.13      0.90 o 
   3   3  16        1.25        0.88      0.99 o 
   4   3  16       27.28       24.92      3.03 o 
   5   3  16        3.68        1.05      1.59 o 
  -6   4  16        0.08       -0.22      1.43 o 
  -5   4  16        1.11        2.48      1.44 o 
  -4   4  16       36.29       42.04      4.07 o 
  -3   4  16       11.43       11.90      1.80 o 
  -2   4  16        7.92        9.26      1.46 o 
  -1   4  16        1.48        1.31      1.13 o 
   0   4  16       27.04       24.78      2.11 o 
   1   4  16        2.88        1.61      1.19 o 
   2   4  16       30.44       31.94      2.33 o 
   3   4  16        4.51        5.10      1.32 o 
   4   4  16        4.24        7.43      1.53 o 
   5   4  16        0.98        2.33      1.41 o 
  -5   5  16       24.16       24.92      2.52 o 
  -4   5  16        7.82        6.65      1.44 o 
  -3   5  16       15.95       17.00      2.16 o 
  -2   5  16        2.48        4.02      2.01 o 
  -1   5  16       26.49       26.72      2.29 o 
   0   5  16       43.92       39.64      2.64 o 
   1   5  16       66.91       64.41      3.23 o 
   2   5  16       48.67       51.02      5.30 o 
   3   5  16        0.26       -0.16      1.05 o 
   4   5  16        8.42        9.98      2.08 o 
  -3   6  16       10.95        9.46      1.59 o 
  -2   6  16        2.17        2.04      1.39 o 
  -1   6  16        0.04       -0.18      1.17 o 
   0   6  16        3.31        1.57      1.33 o 
   1   6  16        2.49        3.22      1.44 o 
   2   6  16       47.13       51.14      4.94 o 
  -7   1  17        0.27        0.41      1.83 o 
  -6   1  17        0.00        0.52      2.03 o 
  -5   1  17       15.81       20.25      3.49 o 
  -4   1  17        2.99        3.01      1.40 o 
  -3   1  17        5.10        4.52      1.40 o 
  -2   1  17       21.06       21.33      1.82 o 
  -1   1  17        4.71        2.69      1.35 o 
   0   1  17        1.72        1.09      1.03 o 
   1   1  17        4.41        4.70      1.63 o 
   2   1  17       43.57       41.51      2.94 o 
   3   1  17       21.35       27.29      2.16 o 
   4   1  17      170.04      174.52      6.36 o 
   5   1  17        0.59       -0.20      1.31 o 
  -6   2  17       19.43       19.70      2.40 o 
  -5   2  17       77.94       71.37      3.49 o 
  -4   2  17        8.62        8.03      2.74 o 
  -3   2  17       27.20       35.56      2.21 o 
  -2   2  17        2.01        1.01      1.02 o 
  -1   2  17       32.19       35.06      2.66 o 
   0   2  17       24.38       22.28      2.95 o 
   1   2  17        7.27        6.91      1.33 o 
   2   2  17        0.56        0.99      1.01 o 
   3   2  17       88.30       98.01      3.88 o 
   4   2  17       29.93       29.25      2.34 o 
   5   2  17        1.01        0.69      1.11 o 
  -6   3  17       21.79       25.45      2.54 o 
  -5   3  17        1.44        1.50      1.46 o 
  -4   3  17        4.04        4.95      1.57 o 
  -3   3  17        5.10        6.76      1.78 o 
  -2   3  17       48.47       49.35      2.80 o 
  -1   3  17       22.77       23.46      2.38 o 
   0   3  17       25.09       30.11      2.33 o 
   1   3  17        9.38       11.26      1.96 o 
   2   3  17       22.13       21.27      3.22 o 
   3   3  17        0.75       -0.15      0.99 o 
   4   3  17       51.77       54.29      4.68 o 
  -5   4  17        2.03        2.52      1.68 o 
  -4   4  17        2.92        5.12      1.60 o 
  -3   4  17        9.44       11.28      2.39 o 
  -2   4  17        3.19        5.03      1.48 o 
  -1   4  17       71.24       77.83      3.50 o 
   0   4  17       54.84       51.17      2.90 o 
   1   4  17        0.00       -0.18      1.20 o 
   2   4  17        5.10        8.69      1.58 o 
   3   4  17       41.49       37.16      2.61 o 
  -4   5  17       21.11       21.73      4.15 o 
  -3   5  17        1.51        2.99      1.66 o 
  -2   5  17       11.82       13.58      1.99 o 
  -1   5  17        1.43        2.03      1.23 o 
   0   5  17        0.36       -0.17      1.15 o 
   1   5  17        0.12       -0.24      1.61 o 
   2   5  17       23.84       29.05      3.43 o 
  -6   0  18       13.55       13.12      3.03 o 
  -5   0  18       44.97       37.97      3.84 o 
  -4   0  18        2.99        0.91      2.09 o 
  -3   0  18        5.59        7.55      2.26 o 
  -2   0  18       43.48       59.35      5.88 o 
  -1   0  18      142.96      148.49      6.67 o 
   0   0  18       55.18       48.79     12.69 o 
   1   0  18       26.21       25.45      3.47 o 
   2   0  18       38.62       34.86      3.43 o 
   3   0  18        5.47        6.02      2.18 o 
  -6   1  18        1.60        0.86      1.39 o 
  -5   1  18       36.02       35.88      2.74 o 
  -4   1  18       63.32       57.78      3.13 o 
  -3   1  18       22.68       29.32      3.33 o 
  -2   1  18        6.50        8.61      2.07 o 
  -1   1  18        5.44        9.62      4.12 o 
   0   1  18      123.65      139.49      4.62 o 
   1   1  18       13.56       12.84      1.89 o 
   2   1  18        9.25        8.71      2.77 o 
   3   1  18        2.13        4.42      1.50 o 
   4   1  18        8.90        9.01      1.89 o 
  -5   2  18        0.83        1.50      1.52 o 
  -4   2  18        3.60        5.86      1.64 o 
  -3   2  18        0.87        0.45      1.43 o 
  -2   2  18        0.45       -0.16      1.09 o 
  -1   2  18        2.13        2.86      1.43 o 
   0   2  18        2.10        5.81      2.08 o 
   1   2  18        0.01        0.95      1.69 o 
   2   2  18        3.23        6.17      1.41 o 
   3   2  18        6.24        8.15      2.00 o 
   4   2  18        0.40        0.20      1.23 o 
  -5   3  18        4.85        6.60      1.89 o 
  -4   3  18        4.97        7.92      1.85 o 
  -3   3  18        0.99       -0.11      1.14 o 
  -2   3  18       16.25       23.25      2.62 o 
  -1   3  18        3.84        5.45      1.62 o 
   0   3  18        1.83        4.01      2.98 o 
   1   3  18        0.15        0.92      1.32 o 
   2   3  18        7.79        9.62      1.67 o 
   3   3  18        6.52        9.44      1.66 o 
  -3   4  18        0.10        0.94      1.20 o 
  -2   4  18        1.44        0.58      1.59 o 
  -1   4  18        9.16       12.38      1.90 o 
   0   4  18        0.00        1.44      1.52 o 
   1   4  18        2.38        5.86      1.67 o 
   2   4  18        1.08        0.34      1.83 o 
  -4   1  19        3.15        2.71      1.54 o 
  -3   1  19        6.12        7.42      1.66 o 
  -2   1  19        4.59        6.00      1.96 o 
  -1   1  19        4.11        4.35      2.17 o 
   0   1  19        8.53       11.34      2.11 o 
   1   1  19       16.42       17.91      2.50 o 
   2   1  19       12.02       18.55      2.32 o 
  -4   2  19        0.65        2.86      1.57 o 
  -3   2  19        1.47        1.60      1.61 o 
  -2   2  19        0.34        2.16      4.84 o 
  -1   2  19       11.66       14.80      2.89 o 
   0   2  19        1.90        3.60      3.35 o 
   1   2  19       13.29       16.24      2.96 o 
   2   2  19       17.51       20.52      2.57 o 
  -2   3  19       19.12       24.51      5.14 o 
  -1   3  19       25.81       27.44      6.79 o 
   0   3  19        0.01        3.42      1.92 o 
   1   3  19       27.66       30.89      4.53 o 
                                                 
